# Supplementary material for: Cis-regulatory evolution in prokaryotes revealed by interspecific archaeal hybrids
Source: Sci Rep. 2017 Jun 21;7:3986. doi: 10.1038/s41598-017-04278-4 (PMC5479820; doi:10.1038/s41598-017-04278-4)
Supplement: Supplementary file 2 — Supplementary Table 1 [file 41598_2017_4278_MOESM2_ESM.xls]

## Sheet: column headers
HMED_ORTHO	H. mediterranei (Hmed) ortholog (see GFF file for gene/operon assignments)
HVOL_ORTHO	H. volcanii (Hvol) ortholog (see GFF file for gene/operon assignments)
HMED_CHROM	All Hmed orthologs are on the main chromosome
HMED_START	1-based start position of Hmed ortholog
HMED_LENGTH	Length of Hmed ortholog
HMED_PERC_GC	Percent GC of Hmed ortholog
HVOL_CHROM	All Hvol orthologs are on the main chromosome
HVOL_START	1-based start position of Hvol ortholog
HVOL_LENGTH	Length of Hvol ortholog
HVOL_PERC_GC	Percent GC of Hvol ortholog
HYBRID1_HMED_DNA_RPKM	DNA-seq RPKM of Hmed ortholog in hybrid biological replicate 1
HYBRID2_HMED_DNA_RPKM	DNA-seq RPKM of Hmed ortholog in hybrid biological replicate 2
HYBRID1_HVOL_DNA_RPKM	DNA-seq RPKM of Hvol ortholog in hybrid biological replicate 1
HYBRID2_HVOL_DNA_RPKM	DNA-seq RPKM of Hvol ortholog in hybrid biological replicate 2
HYBRID1_HMED_RNA_RPKM_SCALED	RNA-seq RPKM of Hmed ortholog in hybrid biological replicate 1, scaled such that both species main chromosomes have equal counts
HYBRID2_HMED_RNA_RPKM_SCALED	RNA-seq RPKM of Hmed ortholog in hybrid biological replicate 2, scaled such that both species main chromosomes have equal counts
HYBRID1_HVOL_RNA_RPKM_SCALED	RNA-seq RPKM of Hvol ortholog in hybrid biological replicate 1, scaled such that both species main chromosomes have equal counts
HYBRID2_HVOL_RNA_RPKM_SCALED	RNA-seq RPKM of Hvol ortholog in hybrid biological replicate 2, scaled such that both species main chromosomes have equal counts
HYBRID1_LOG2_ASE	LOG2(HYBRID1_HMED_RNA_RPKM_SCALED/HYBRID1_HVOL_RNA_RPKM_SCALED)
HYBRID2_LOG2_ASE	LOG2(HYBRID2_HMED_RNA_RPKM_SCALED/HYBRID2_HVOL_RNA_RPKM_SCALED)
HYB_MRNA_MIN_COUNT	Min 100 reads mapping among both alleles in both biological replicates? 1=yes, 0=no
FDR_ADJ_P	FDR adjusted p-value
HMED_BIAS_SIG	Signifcantly biased towards the Hmed parent? 1=yes, 0 =no
HVOL_BIAS_SIG	Signifcantly biased towards the Hvol parent? 1=yes, 0 =no
GO_KINASE	Ortholog contained member of GO:0016301

## Sheet: data
HMED_ORTHO	HVOL_ORTHO	HMED_CHROM	HMED_START	HMED_LENGTH	HMED_PERC_GC	HVOL_CHROM	HVOL_START	HVOL_LENGTH	HVOL_PERC_GC	HYBRID1_HMED_DNA_RPKM	HYBRID2_HMED_DNA_RPKM	HYBRID1_HVOL_DNA_RPKM	HYBRID2_HVOL_DNA_RPKM	HYBRID1_HMED_RNA_RPKM_SCALED	HYBRID2_HMED_RNA_RPKM_SCALED	HYBRID1_HVOL_RNA_RPKM_SCALED	HYBRID2_HVOL_RNA_RPKM_SCALED	HYBRID1_LOG2_ASE	HYBRID2_LOG2_ASE	HYB_MRNA_MIN_COUNT	FDR_ADJ_P	HMED_BIAS_SIG	HVOL_BIAS_SIG	GO_KINASE
HFX_2025	HVO_1933	Hmed_chr	1947241	771	0.652399	Hvol_chr	1780813	246	0.686992	424.457	357.717	393.548	296.38	15.4683	13.1332	58.5358	5.09556	-1.92	1.36591	0	NA	NA	NA	0
HFX_0721	HVO_0763	Hmed_chr	680180	531	0.623352	Hvol_chr	684671	528	0.657197	373.823	346.265	328.114	276.172	323.195	845.576	7199.17	8171.09	-4.47735	-3.27252	1	0.00022877	0	1	0
HFX_OPERON_314	HVO_OPERON_314	Hmed_chr	2189480	1113	0.650494	Hvol_chr	2054713	383	0.72846	390.435	321.221	279.383	300.189	53.9911	23.1654	92.1478	22.7355	-0.771227	0.0270255	0	NA	NA	NA	0
HFX_2608	HVO_2582	Hmed_chr	2534466	1614	0.659232	Hvol_chr	2434116	582	0.713058	269.24	335.431	271.405	361.367	186.139	123.412	96.2236	62.5461	0.951915	0.980484	1	0.00022877	1	0	0
HFX_0224	HVO_0220	Hmed_chr	211907	5457	0.595932	Hvol_chr	199368	2109	0.640114	402.094	481.072	500.119	600.997	418.626	421.078	444.663	594.733	-0.0870497	-0.498156	1	0.00022877	0	1	0
HFX_1672	HVO_1612	Hmed_chr	1594630	1188	0.628788	Hvol_chr	1481749	459	0.732026	365.786	326.737	255.326	226.047	77.5054	65.6744	65.254	46.3898	0.24823	0.501525	0	NA	NA	NA	0
HFX_2493	HVO_2488	Hmed_chr	2438136	495	0.674747	Hvol_chr	2357537	198	0.681818	303.467	639.716	360.282	339.904	53.9511	56.917	165.551	133.117	-1.61756	-1.22576	0	NA	NA	NA	0
HFX_3023	HVO_3004	Hmed_chr	2935661	537	0.621974	Hvol_chr	2835721	228	0.671053	439.579	437.506	581.056	639.556	41.8371	42.95	32.9565	43.9827	0.34422	-0.0342779	0	NA	NA	NA	0
HFX_OPERON_133	HVO_OPERON_133	Hmed_chr	822171	8627	0.596036	Hvol_chr	809951	3876	0.655057	399.24	421.523	319.449	333.524	73.7236	55.144	97.7671	43.7487	-0.407222	0.333964	1	NA	NA	NA	0
HFX_OPERON_28	HVO_OPERON_28	Hmed_chr	189945	1313	0.619954	Hvol_chr	180588	620	0.71129	469.885	497.904	394.483	420.631	140.467	112.227	115.536	94.6465	0.281886	0.245801	1	0.000454378	1	0	0
HFX_2077	HVO_1982	Hmed_chr	1996595	609	0.609195	Hvol_chr	1828262	294	0.727891	308.326	352.235	277.301	190.762	66.7664	50.1627	54.6783	44.0575	0.288155	0.187226	0	NA	NA	NA	0
HFX_2425	HVO_2420	Hmed_chr	2365517	309	0.566343	Hvol_chr	2290394	156	0.679487	451.413	462.807	522.606	647.125	70.5718	58.1555	90.6281	118.494	-0.360866	-1.02683	0	NA	NA	NA	0
HFX_1191	HVO_1178	Hmed_chr	1129605	216	0.560185	Hvol_chr	1073402	114	0.640351	571.259	236.454	715.145	368.975	66.7446	57.8745	108.4	176.371	-0.699647	-1.60761	0	NA	NA	NA	0
HFX_OPERON_142	HVO_OPERON_142	Hmed_chr	911385	2774	0.645638	Hvol_chr	868340	1459	0.702536	328.777	386.646	240.976	294.067	252.507	131.555	364.548	214.64	-0.529789	-0.706256	1	0.00022877	0	1	0
HFX_0618	HVO_0646	Hmed_chr	583825	1020	0.648039	Hvol_chr	579438	543	0.725599	368.177	460.668	281.514	356.336	127.466	110.624	94.6486	84.2443	0.429461	0.39301	1	0.00022877	1	0	0
HFX_OPERON_14	HVO_OPERON_14	Hmed_chr	115060	2692	0.607355	Hvol_chr	100055	1494	0.658635	400.571	462.93	593.442	557.463	145.504	106.341	447.748	308.852	-1.62163	-1.53821	1	0.00022877	0	1	0
HFX_1839	HVO_1755	Hmed_chr	1769213	627	0.593301	Hvol_chr	1624895	360	0.677778	419.264	423.581	410.464	646.526	417.064	251.962	643.045	336.543	-0.624653	-0.417587	1	0.00022877	0	1	0
HFX_1909	HVO_1793	Hmed_chr	1837358	2232	0.603495	Hvol_chr	1657813	1359	0.682119	408.614	411.888	404.933	402.37	124.128	88.0159	56.7746	42.7244	1.12851	1.0427	1	0.00022877	1	0	1
HFX_OPERON_245	HVO_OPERON_245	Hmed_chr	1643737	1162	0.649742	Hvol_chr	1502585	712	0.735955	410.906	316.466	150.286	126.032	30.2365	18.8267	20.0406	8.35671	0.593368	1.17177	0	NA	NA	NA	0
HFX_1893	HVO_1813	Hmed_chr	1819710	687	0.576419	Hvol_chr	1677249	429	0.685315	484.165	490.668	522.606	496.783	88.7189	54.5891	300.568	130.318	-1.76038	-1.25535	0	NA	NA	NA	0
HFX_1045	HVO_1046	Hmed_chr	998843	267	0.655431	Hvol_chr	953332	168	0.642857	321.49	382.577	303.298	584.21	145.801	280.451	375.735	826.817	-1.36572	-1.55982	0	NA	NA	NA	0
HFX_2235	HVO_2176	Hmed_chr	2182431	318	0.54717	Hvol_chr	2049252	201	0.696517	320.542	417.587	329.554	502.246	251.734	154.738	1998.13	1829.33	-2.98868	-3.56342	1	0.00022877	0	1	0
HFX_1908	HVO_1795	Hmed_chr	1836875	378	0.661376	Hvol_chr	1659966	240	0.720833	468.361	405.35	445.849	560.841	204.968	99.5855	130.798	127.022	0.64806	-0.351071	0	NA	NA	NA	0
HFX_0097	HVO_0088	Hmed_chr	102799	513	0.610136	Hvol_chr	88714	321	0.679128	407.855	537.622	666.689	646.453	326.078	314.32	980.132	263.926	-1.58776	0.252097	1	NA	NA	NA	0
HFX_2371	HVO_2364	Hmed_chr	2312574	1236	0.615696	Hvol_chr	2229551	825	0.650909	408.007	421.485	426.162	394.289	278.484	189.574	243.599	189.682	0.193088	-0.000821925	1	NA	NA	NA	0
HFX_2911	HVO_2915	Hmed_chr	2823464	435	0.586207	Hvol_chr	2751153	291	0.61512	480.988	516.611	717.91	587.824	128.018	160.787	218.988	157.83	-0.774507	0.0267838	0	NA	NA	NA	0
HFX_2928	HVO_2935	Hmed_chr	2835015	1218	0.617406	Hvol_chr	2765393	861	0.670151	449.274	503.193	514.867	543.906	429.323	395.438	707.142	724.423	-0.719938	-0.87338	1	0.00022877	0	1	0
HFX_0923	HVO_1834	Hmed_chr	880277	651	0.572965	Hvol_chr	1695909	498	0.556225	494.458	439.347	624.137	630.665	36.6645	32.2364	86.4152	87.824	-1.2369	-1.44593	0	NA	NA	NA	0
HFX_2032	HVO_1938	Hmed_chr	1952774	306	0.601307	Hvol_chr	1785485	228	0.692982	631.161	600.872	268.18	824.043	191.582	186.492	116.553	183.921	0.71697	0.0200285	0	NA	NA	NA	0
HFX_0440	HVO_0476	Hmed_chr	410061	879	0.625711	Hvol_chr	424661	657	0.668189	396.719	464.838	442.068	478.038	357.453	381.622	379.81	632.872	-0.0875258	-0.729768	1	0.0810758	0	0	0
HFX_1547	HVO_1483	Hmed_chr	1460708	1137	0.655233	Hvol_chr	1352450	858	0.735431	443.533	350.376	166.284	140.537	314.41	179.281	87.4241	67.3991	1.84655	1.41142	1	0.00022877	1	0	0
HFX_1037	HVO_1039	Hmed_chr	991131	675	0.625185	Hvol_chr	948031	504	0.714286	413.293	378.327	333.628	328.27	155.691	101.767	184.88	65.9915	-0.247912	0.624911	0	NA	NA	NA	0
HFX_2003	HVO_1709	Hmed_chr	1921772	1314	0.647641	Hvol_chr	1573455	1017	0.684366	314.379	435.335	355.727	512.864	61.3612	40.6232	192.615	118.539	-1.65032	-1.54499	1	0.00022877	0	1	0
HFX_OPERON_320	HVO_OPERON_320	Hmed_chr	2224051	2596	0.622496	Hvol_chr	2092375	2041	0.710436	417.451	432.831	337.031	292.649	668.552	362.898	1098.7	831.675	-0.716681	-1.19646	1	0.00022877	0	1	0
HFX_2920	HVO_2926	Hmed_chr	2828778	981	0.647299	Hvol_chr	2758391	762	0.71916	350.001	447.744	407.9	386.407	159.807	167.316	317.235	157.374	-0.989223	0.088378	1	NA	NA	NA	0
HFX_0141	HVO_0131A	Hmed_chr	136887	156	0.576923	Hvol_chr	122059	123	0.699187	515.852	589.316	497.113	820.744	65.4522	78.4311	447.852	301.793	-2.77451	-1.94406	0	NA	NA	NA	0
HFX_1888	HVO_1819	Hmed_chr	1814988	870	0.636782	Hvol_chr	1682086	690	0.66087	382.324	399.2	457.849	442.983	166.147	147.55	179.665	131.164	-0.112855	0.169832	1	NA	NA	NA	0
HFX_OPERON_120	HVO_OPERON_120	Hmed_chr	722960	3418	0.59567	Hvol_chr	719859	2723	0.678296	472.447	466.212	383.606	376.915	466.398	264.748	643.777	418.597	-0.465	-0.660941	1	0.00022877	0	1	0
HFX_0308	HVO_0322	Hmed_chr	289097	2100	0.618095	Hvol_chr	291490	1725	0.711884	383.205	355.087	298.34	308.869	682.706	605.445	659.575	1213.2	0.0497276	-1.00275	1	NA	NA	NA	0
HFX_2594	HVO_2569	Hmed_chr	2520319	315	0.615873	Hvol_chr	2421751	255	0.682353	306.564	421.564	299.73	516.854	65.6667	59.0816	78.031	46.2733	-0.248885	0.352531	0	NA	NA	NA	0
HFX_1135	HVO_1127	Hmed_chr	1080741	609	0.655172	Hvol_chr	1028135	495	0.749495	466.893	369.008	174.994	141.627	112.108	99.1194	44.1118	33.1567	1.34565	1.57987	0	NA	NA	NA	0
HFX_0357	HVO_0391	Hmed_chr	333438	825	0.643636	Hvol_chr	346125	681	0.715125	370.663	334.303	329.219	345.893	67.4805	43.4311	62.6279	97.2618	0.107666	-1.16314	0	NA	NA	NA	0
HFX_0679	HVO_0720	Hmed_chr	641522	369	0.569106	Hvol_chr	645525	303	0.669967	450.707	525.966	353.147	462.741	112.516	69.4918	439.122	396.82	-1.96449	-2.51357	1	0.00022877	0	1	0
HFX_OPERON_280	HVO_OPERON_280	Hmed_chr	1915849	1262	0.629952	Hvol_chr	1752587	1034	0.679884	416.606	331.86	330.167	433.92	131.125	120.675	246.42	128.131	-0.910171	-0.0864884	1	0.00548387	0	1	0
HFX_1514	HVO_1449	Hmed_chr	1428674	438	0.584475	Hvol_chr	1320765	360	0.7	551.185	233.215	396.31	482.947	45.0041	49.0546	51.5629	19.824	-0.196277	1.30714	0	NA	NA	NA	0
HFX_0355	HVO_0389	Hmed_chr	332466	360	0.586111	Hvol_chr	345139	303	0.650165	417.267	425.617	470.863	444.231	1062.02	698.705	955.666	1061.88	0.15223	-0.603869	1	NA	NA	NA	0
HFX_1510	HVO_1445	Hmed_chr	1424298	1146	0.658813	Hvol_chr	1316512	963	0.724818	351.104	249.577	264.559	259.164	241.714	199.472	183.596	130.132	0.396764	0.616206	1	0.00022877	1	0	0
HFX_2528	HVO_2515	Hmed_chr	2473615	822	0.624088	Hvol_chr	2379957	702	0.685185	398.123	347.95	391.955	303.589	93.5332	80.735	106.74	171.467	-0.190548	-1.08667	1	0.00022877	0	1	0
HFX_2943	HVO_2949	Hmed_chr	2852830	1182	0.677665	Hvol_chr	2783411	999	0.735736	363.104	432.099	275.428	314.386	75.024	56.6216	164.191	88.1512	-1.12995	-0.638629	1	0.00022877	0	1	0
HFX_0857	HVO_0883	Hmed_chr	813002	225	0.56	Hvol_chr	800808	192	0.645833	381.501	499.391	769.619	613.42	370.446	275.506	414.676	369.001	-0.16272	-0.421542	1	0.00022877	0	1	0
HFX_0671	HVO_0711	Hmed_chr	633558	765	0.613072	Hvol_chr	637764	651	0.665131	413.761	507.403	446.142	374.756	196.282	169.191	258.999	194.682	-0.400017	-0.202466	1	0.00022877	0	1	0
HFX_0488	HVO_0515	Hmed_chr	448318	270	0.581481	Hvol_chr	451105	225	0.693333	417.267	416.159	679.388	510.989	25.5371	49.3091	199.444	59.4998	-2.96532	-0.271031	0	NA	NA	NA	0
HFX_0295	HVO_0309	Hmed_chr	275267	720	0.591667	Hvol_chr	277680	624	0.642628	529.035	340.494	440.949	368.502	522.303	558.156	420.665	859.858	0.312214	-0.623429	1	NA	NA	NA	0
HFX_2346	HVO_2337	Hmed_chr	2285739	588	0.62585	Hvol_chr	2202120	504	0.688492	337.585	260.582	343.738	378.345	460.211	222.274	362.281	150.587	0.345189	0.561743	1	0.00022877	1	0	0
HFX_OPERON_426	HVO_OPERON_426	Hmed_chr	2875160	808	0.601485	Hvol_chr	2806048	691	0.670043	331.984	480.4	523.552	629.019	981.732	738.566	830.873	450.15	0.240701	0.714322	1	0.00022877	1	0	0
HFX_1685	HVO_0536	Hmed_chr	1607377	615	0.557724	Hvol_chr	467702	531	0.625235	497.231	332.189	335.856	533.38	181.152	123.332	8705.8	8461.5	-5.5867	-6.10029	1	0.00022877	0	1	0
HFX_0761	HVO_0795	Hmed_chr	717592	1008	0.635913	Hvol_chr	714561	1008	0.686508	356.593	456.019	278.023	344.962	1501.97	1583.49	984.344	726.069	0.609618	1.12493	1	0.00022877	1	0	0
HFX_2324	HVO_2314	Hmed_chr	2265212	456	0.589912	Hvol_chr	2181530	399	0.639098	517.662	448.018	370.343	428.713	262.477	297.959	286.224	682.276	-0.124956	-1.19524	1	0.0106301	0	1	0
HFX_1879	HVO_1828	Hmed_chr	1809695	351	0.606838	Hvol_chr	1687825	303	0.673267	550.243	291.02	521.313	555.289	69.1766	59.032	737.833	417.56	-3.41494	-2.82241	1	0.00022877	0	1	0
HFX_0549	HVO_0572	Hmed_chr	516148	951	0.649842	Hvol_chr	509723	828	0.710145	400.531	365.199	221.54	277.711	92.97	91.6042	65.169	57.9116	0.512578	0.661561	1	0.00022877	1	0	0
HFX_0210	HVO_0208	Hmed_chr	199339	810	0.624691	Hvol_chr	189223	714	0.666667	509.993	491.825	463.868	545.917	1005.5	599.445	559.748	688.972	0.845059	-0.200819	1	NA	NA	NA	0
HFX_OPERON_181	HVO_OPERON_181	Hmed_chr	1155279	1309	0.579068	Hvol_chr	1100086	1315	0.623574	368.86	390.176	348.735	368.919	38.6359	34.2963	60.128	52.7138	-0.638095	-0.620129	0	NA	NA	NA	0
HFX_0033	HVO_0035	Hmed_chr	36426	1218	0.625616	Hvol_chr	33689	1062	0.676083	519.749	436.101	527.773	530.74	1101.77	569.058	1101.42	515.095	0.000454575	0.143737	1	0.897059	0	0	0
HFX_0321	HVO_0336	Hmed_chr	303221	1389	0.606911	Hvol_chr	304921	1227	0.656887	351.478	485.369	390.358	338.242	132.853	139.206	119.641	249.394	0.151115	-0.8412	1	NA	NA	NA	0
HFX_1431	HVO_1352	Hmed_chr	1350343	216	0.625	Hvol_chr	1231593	189	0.650794	546.421	520.199	781.836	652.831	156.934	257.252	100.986	142.285	0.636007	0.854398	0	NA	NA	NA	0
HFX_1729	HVO_1641	Hmed_chr	1646660	246	0.613821	Hvol_chr	1505137	216	0.712963	457.976	539.807	448.208	610.175	23.1336	18.8022	46.666	38.2242	-1.01239	-1.02359	0	NA	NA	NA	0
HFX_0238	HVO_0234	Hmed_chr	226121	948	0.651899	Hvol_chr	210884	828	0.7343	362.185	344.804	166.155	223.524	181.622	174.937	98.6231	61.2826	0.880938	1.51328	1	0.00022877	1	0	0
HFX_2189	HVO_2148	Hmed_chr	2128330	354	0.627119	Hvol_chr	2011948	321	0.700935	500.114	634.819	333.345	305.755	82.6159	87.5769	0	48.4741	NA	0.853335	0	NA	NA	NA	0
HFX_0383	HVO_0416	Hmed_chr	362368	201	0.58209	Hvol_chr	371250	177	0.649718	400.363	559.02	431.815	617.876	2175.73	1845.36	3477.99	2529.68	-0.676755	-0.455051	1	0.00022877	0	1	0
HFX_2218	HVO_2158	Hmed_chr	2155801	2253	0.633378	Hvol_chr	2021222	2256	0.676862	376.231	426.184	325.239	339.339	61.6689	54.0466	79.8215	94.348	-0.372234	-0.803788	1	0.00022877	0	1	0
HFX_2444	HVO_2436	Hmed_chr	2383282	2256	0.625443	Hvol_chr	2304496	2256	0.659131	306.768	371.283	343.308	348.04	988.635	727.938	382.437	303.114	1.37022	1.26396	1	0.00022877	1	0	0
HFX_OPERON_178	HVO_OPERON_178	Hmed_chr	1138972	4993	0.623473	Hvol_chr	1084392	4453	0.669885	350.28	355.974	302.086	319.905	87.6563	78.3622	72.6766	74.0338	0.270367	0.0819744	1	0.00266187	1	0	0
HFX_2859	HVO_2866	Hmed_chr	2769654	261	0.643678	Hvol_chr	2703888	234	0.666667	411.101	352.235	500.831	467.368	132.783	124.53	604.299	831.6	-2.18619	-2.7394	1	0.00022877	0	1	0
HFX_0452	HVO_0486	Hmed_chr	421222	897	0.641026	Hvol_chr	433931	795	0.686792	460.529	409.959	423.015	384.476	88.6733	74.7859	92.6724	47.5965	-0.0636398	0.651911	0	NA	NA	NA	0
HFX_0636	HVO_0671	Hmed_chr	598606	1074	0.649907	Hvol_chr	600054	966	0.724638	314.699	418.484	221.54	243.844	48.6717	29.71	61.7947	48.0122	-0.344401	-0.692452	0	NA	NA	NA	0
HFX_2290	HVO_2242	Hmed_chr	2231810	681	0.610866	Hvol_chr	2101717	609	0.669951	449.042	419.993	343.041	423.624	645.276	563.114	1265.57	890.505	-0.971794	-0.661196	1	0.00022877	0	1	0
HFX_2129	HVO_2024	Hmed_chr	2050509	1365	0.597802	Hvol_chr	1868835	1227	0.709861	373.379	516.353	298.997	315.388	345.493	314.778	172.751	154.099	0.999968	1.03048	1	0.00022877	1	0	0
HFX_0691	HVO_0733	Hmed_chr	650909	981	0.600408	Hvol_chr	655014	981	0.646279	344.533	416.506	373.975	360.173	568.879	336.939	421.868	349.109	0.431329	-0.05119	1	NA	NA	NA	0
HFX_1724	HVO_1637	Hmed_chr	1642648	1008	0.62996	Hvol_chr	1501509	921	0.653637	335.304	395.216	497.923	453.667	983.167	1268.2	1620.79	2391.2	-0.72119	-0.914958	1	0.00022877	0	1	0
HFX_OPERON_390	HVO_OPERON_390	Hmed_chr	2645566	2333	0.644664	Hvol_chr	2553361	2091	0.680057	351.832	332.759	324.098	415.736	333.899	310.292	109.609	52.4503	1.60705	2.5646	1	0.00022877	1	0	0
HFX_2392	HVO_2383	Hmed_chr	2334124	759	0.656126	Hvol_chr	2249984	690	0.713043	402.895	309.54	265.848	260.1	304.021	260.929	402.36	493.531	-0.404315	-0.91948	1	0.00022877	0	1	0
HFX_OPERON_13	HVO_OPERON_13	Hmed_chr	103384	1142	0.610333	Hvol_chr	89307	1035	0.682126	441.591	393.566	418.464	417.244	247.4	164.43	460.49	336.659	-0.896327	-1.03381	1	0.00022877	0	1	0
HFX_2611	HVO_2586	Hmed_chr	2538968	558	0.605735	Hvol_chr	2437722	504	0.69246	355.735	274.592	283.078	294.887	216.596	167.995	244.828	156.091	-0.17676	0.106025	1	NA	NA	NA	0
HFX_2114	HVO_2015	Hmed_chr	2034819	1149	0.574413	Hvol_chr	1860594	1038	0.631021	522.946	515.63	397.619	505.19	1241.79	893.164	3862.17	2287.12	-1.63699	-1.35653	1	0.00022877	0	1	0
HFX_2379	HVO_2371	Hmed_chr	2319834	447	0.64877	Hvol_chr	2236506	405	0.720988	276.044	571.299	251.625	242.339	186.023	153.569	213.395	176.956	-0.198042	-0.204499	1	0.00244279	0	1	0
HFX_OPERON_253	HVO_OPERON_253	Hmed_chr	1680194	1266	0.616904	Hvol_chr	1534149	1277	0.666406	309.348	411.497	399.014	432.599	1543.22	858.597	2552.33	545.756	-0.725877	0.653726	1	NA	NA	NA	0
HFX_2779	HVO_2768	Hmed_chr	2700484	561	0.643494	Hvol_chr	2610138	507	0.712032	382.522	455.206	261.303	282.08	103.646	81.4731	172.064	107.961	-0.731276	-0.406121	0	NA	NA	NA	0
HFX_0187	HVO_0188	Hmed_chr	177256	534	0.61985	Hvol_chr	169702	483	0.681159	341.583	592.995	506.376	638.639	140.302	133.144	218.721	129.105	-0.640554	0.0444397	1	NA	NA	NA	0
HFX_1030	HVO_1032	Hmed_chr	983519	711	0.661041	Hvol_chr	940639	654	0.718654	316.912	359.171	148.032	141.497	156.067	132.459	27.0221	47.5847	2.52995	1.47698	1	0.00022877	1	0	0
HFX_1714	HVO_1626	Hmed_chr	1634039	918	0.608932	Hvol_chr	1493347	834	0.666667	333.112	411.708	500.988	490.904	367.675	402.262	423.706	271.343	-0.204634	0.568019	1	NA	NA	NA	0
HFX_0199	HVO_0198	Hmed_chr	187762	264	0.609848	Hvol_chr	178439	240	0.641667	426.751	619.08	360.925	630.947	61.1073	57.4142	410.394	235.242	-2.74759	-2.03466	0	NA	NA	NA	0
HFX_OPERON_201	HVO_OPERON_201	Hmed_chr	1353616	3866	0.610967	Hvol_chr	1234866	3543	0.692633	349.701	282.717	333.654	297.596	355.633	343.314	396.941	363.563	-0.158536	-0.0826774	1	0.00310202	0	1	0
HFX_2029	HVO_1936	Hmed_chr	1950625	819	0.675214	Hvol_chr	1783347	756	0.730159	255.47	473.948	202.199	326.416	239.412	203.216	102.302	123.273	1.22667	0.721161	1	0.00022877	1	0	0
HFX_0557	HVO_0579	Hmed_chr	522353	696	0.66954	Hvol_chr	514211	645	0.696124	454.78	513.676	276.495	386.937	201.806	161.133	263.316	369.457	-0.383829	-1.19715	1	0.00022877	0	1	0
HFX_1365	HVO_1300	Hmed_chr	1284668	702	0.652422	Hvol_chr	1183977	645	0.72093	328.617	247.367	276.495	317.375	461.984	451.488	886.597	816.678	-0.940436	-0.855079	1	0.00022877	0	1	0
HFX_1145	HVO_1136	Hmed_chr	1091378	891	0.657688	Hvol_chr	1037336	825	0.763636	264.932	332.469	92.6438	108.769	114.263	64.4687	23.0079	21.5147	2.31216	1.58327	0	NA	NA	NA	0
HFX_1421	HVO_1343	Hmed_chr	1336964	345	0.605797	Hvol_chr	1222322	315	0.647619	388.758	355.298	436.75	454.015	556.343	452.433	1008.36	474.184	-0.857963	-0.0677429	1	0.208849	0	0	0
HFX_OPERON_287	HVO_OPERON_287	Hmed_chr	1974071	1880	0.626596	Hvol_chr	1807573	1824	0.67818	399.511	369.472	449.759	332.077	318.349	237.825	315.896	156.199	0.0111583	0.606511	1	0.687552	0	0	0
HFX_OPERON_75	HVO_OPERON_75	Hmed_chr	426873	552	0.552536	Hvol_chr	440257	549	0.588342	495.667	573.658	575.438	418.843	3494.74	3564.64	5484.52	5720.3	-0.650181	-0.682337	1	0.000677663	0	1	0
HFX_OPERON_145	HVO_OPERON_145	Hmed_chr	930141	1904	0.651786	Hvol_chr	887289	1764	0.709184	363.481	391.64	294.633	255.94	1083.69	1589.64	2168.15	3615.64	-1.00052	-1.18555	1	0.00022877	0	1	0
HFX_1655	HVO_1596	Hmed_chr	1578816	1614	0.655514	Hvol_chr	1467212	1503	0.720559	245.973	272.142	210.19	250.009	198.137	161.276	214.364	290.8	-0.113564	-0.850494	1	0.00134302	0	1	0
HFX_0995	HVO_0996	Hmed_chr	950103	1197	0.610693	Hvol_chr	905599	1104	0.693841	363.036	426.684	189.232	236.224	165.614	136.105	78.8052	52.1538	1.07146	1.38388	1	0.00022877	1	0	0
HFX_1967	HVO_2819	Hmed_chr	1889704	1200	0.553333	Hvol_chr	2650635	1104	0.644928	496.25	587.352	396.925	472.448	83.947	91.7384	67.0662	48.4901	0.323891	0.919834	1	0.00022877	1	0	0
HFX_0818	HVO_0850	Hmed_chr	771551	1206	0.597844	Hvol_chr	762939	1218	0.622332	453.745	431.97	334.674	448.949	1528.63	1419.96	2238.62	1941.85	-0.550374	-0.451582	1	0.00022877	0	1	0
HFX_2271	HVO_2214	Hmed_chr	2213463	2586	0.639598	Hvol_chr	2078874	2394	0.715121	348.529	422.655	268.18	268.239	83.1076	48.9751	91.8319	52.137	-0.144015	-0.0902568	1	0.00419574	0	1	0
HFX_1713	HVO_1625	Hmed_chr	1631741	2112	0.637784	Hvol_chr	1491229	1965	0.699237	330.224	295.03	352.66	376.748	214.68	150.12	275.165	258.552	-0.358109	-0.784336	1	0.00022877	0	1	0
HFX_0890	HVO_1180	Hmed_chr	846729	399	0.52381	Hvol_chr	1074831	375	0.616	497.494	640.026	339.694	426.24	472.326	260.631	49.5702	76.7035	3.25224	1.76465	1	0.00022877	1	0	0
HFX_1524	HVO_1459	Hmed_chr	1439177	774	0.629199	Hvol_chr	1330658	717	0.672245	395.087	303.541	419.288	430.213	142.298	126.362	282.007	241.634	-0.986818	-0.935264	1	0.00022877	0	1	0
HFX_1897	HVO_1809	Hmed_chr	1824981	618	0.626214	Hvol_chr	1671908	573	0.684119	416.688	347.105	631.369	523.648	165.219	77.9536	160.47	80.942	0.0420788	-0.0542725	0	NA	NA	NA	0
HFX_1463	HVO_1387	Hmed_chr	1378232	843	0.632266	Hvol_chr	1261763	774	0.709302	388.205	266.579	296.245	271.726	35.9451	28.6942	106.924	40.2504	-1.57272	-0.488243	0	NA	NA	NA	0
HFX_1830	HVO_2525	Hmed_chr	1760558	711	0.583685	Hvol_chr	2390581	654	0.688073	467.822	488.472	272.69	304.432	53.4993	45.9553	187.914	88.8061	-1.81248	-0.950427	0	NA	NA	NA	0
HFX_OPERON_375	HVO_OPERON_375	Hmed_chr	2554480	2325	0.620215	Hvol_chr	2462016	2163	0.691632	348.428	364.658	315.666	316.332	340.483	330.81	372.217	427.131	-0.128563	-0.368676	1	0.000677663	0	1	0
HFX_2906	HVO_2910	Hmed_chr	2818880	822	0.604623	Hvol_chr	2746435	762	0.724409	411.176	385.23	260.789	261.284	76.1148	43.4756	78.51	39.8534	-0.0446982	0.125503	0	NA	NA	NA	0
HFX_OPERON_24	HVO_OPERON_24	Hmed_chr	153358	1107	0.591689	Hvol_chr	144786	1027	0.640701	344.088	498.284	649.95	510.601	180.732	159.705	355.731	262.858	-0.976933	-0.718871	1	0.00022877	0	1	0
HFX_3027	HVO_3008	Hmed_chr	2940995	657	0.621005	Hvol_chr	2840553	606	0.716172	391.954	621.907	386.78	273.017	331.587	190.011	235.244	67.1295	0.495227	1.50106	1	0.00022877	1	0	0
HFX_1907	HVO_1797	Hmed_chr	1835109	1317	0.646925	Hvol_chr	1660545	1233	0.69262	350.325	356.782	442.181	432.116	170.601	109.359	238.096	240.318	-0.480918	-1.13587	1	0.00022877	0	1	0
HFX_0364	HVO_0396	Hmed_chr	342703	1158	0.65544	Hvol_chr	352270	1083	0.703601	398.427	458.696	272.884	290.001	194.723	166.814	157.451	181.517	0.306521	-0.121871	1	NA	NA	NA	0
HFX_0681	HVO_0722	Hmed_chr	642703	564	0.615248	Hvol_chr	646747	525	0.64381	475.609	452.784	475.572	486.063	68.9933	62.0335	304.553	236.407	-2.14216	-1.93016	1	0.00022877	0	1	0
HFX_0002	HVO_0002	Hmed_chr	1777	924	0.603896	Hvol_chr	2000	864	0.693287	423.848	608.025	513.08	503.07	589.722	486.946	536.235	505.91	0.137171	-0.0551177	1	NA	NA	NA	0
HFX_1011	HVO_1014	Hmed_chr	966240	810	0.583951	Hvol_chr	923045	759	0.624506	463.63	466.603	315.526	384.239	732.042	798.784	900.759	1277.22	-0.299215	-0.677133	1	0.00022877	0	1	0
HFX_0158	HVO_0156	Hmed_chr	151907	1023	0.666667	Hvol_chr	143303	966	0.73499	314.655	309.54	321.76	240.941	332.968	313.042	171.67	337.833	0.955746	-0.109954	1	NA	NA	NA	0
HFX_0487	HVO_0514	Hmed_chr	447565	657	0.614916	Hvol_chr	450349	612	0.697712	367.456	575.264	241.449	316.161	80.0157	57.9617	79.1005	45.0607	0.0165961	0.363231	0	NA	NA	NA	0
HFX_1844	HVO_1761	Hmed_chr	1773826	501	0.62475	Hvol_chr	1629850	474	0.664557	471.166	448.555	666.488	627.101	189.843	137.578	286.339	360.22	-0.592914	-1.38862	1	0.00022877	0	1	0
HFX_2294	HVO_2248	Hmed_chr	2235097	819	0.554335	Hvol_chr	2104893	777	0.642214	432.333	261.918	354.121	415.037	430.467	260.607	262.387	325.148	0.714205	-0.319221	1	NA	NA	NA	0
HFX_2169	HVO_0641	Hmed_chr	2107167	696	0.58046	Hvol_chr	575944	657	0.666667	508.737	513.676	356.756	439.625	119.567	89.3338	59.775	61.4098	1.0002	0.540738	0	NA	NA	NA	0
HFX_0758	HVO_0793	Hmed_chr	715103	417	0.628297	Hvol_chr	712892	396	0.686869	385.961	367.439	308.813	403.636	465.427	411.113	276.492	499.715	0.751316	-0.281569	1	NA	NA	NA	0
HFX_OPERON_315	HVO_OPERON_315	Hmed_chr	2192240	985	0.635533	Hvol_chr	2057607	928	0.701509	381.259	373.333	345.917	423.049	2146.64	2864.64	2814.93	4125.43	-0.391018	-0.526189	1	0.00022877	0	1	0
HFX_1041	HVO_1043	Hmed_chr	994530	597	0.621441	Hvol_chr	951364	561	0.675579	305.537	342.205	254.316	359.898	184.376	125.899	176.876	108.235	0.0599115	0.218097	1	0.133283	0	0	0
HFX_1543	HVO_1479	Hmed_chr	1457586	1743	0.64257	Hvol_chr	1349410	1644	0.747567	335.496	298.885	151.871	155.221	205.126	140.429	113.103	87.715	0.858876	0.678944	1	0.00022877	1	0	0
HFX_2622	HVO_2604	Hmed_chr	2548475	480	0.64375	Hvol_chr	2453061	450	0.697778	447.072	446.898	362.34	380.126	82.4418	102.774	116.071	102.546	-0.493561	0.003206	0	NA	NA	NA	0
HFX_0806	HVO_0837	Hmed_chr	764058	771	0.649805	Hvol_chr	755559	732	0.736339	417.499	490.205	104.414	168.559	494.643	452.671	80.5115	128.091	2.61912	1.8213	1	0.00022877	1	0	1
HFX_OPERON_135	HVO_OPERON_135	Hmed_chr	832708	749	0.575434	Hvol_chr	822927	714	0.656863	257.857	381.862	378.231	357.399	110.445	71.6006	180.227	261.937	-0.706479	-1.87118	1	0.00022877	0	1	0
HFX_1387	HVO_1319	Hmed_chr	1309530	450	0.586667	Hvol_chr	1203115	426	0.683099	393.423	340.494	406.676	276.471	877.106	532.26	75.8402	63.1265	3.53172	3.07581	1	0.00022877	1	0	0
HFX_1185	HVO_2590	Hmed_chr	1125230	984	0.663618	Hvol_chr	2441471	936	0.709402	305.317	404.856	391.955	368.502	148.91	48.9746	163.55	112.28	-0.135295	-1.197	1	0.00022877	0	1	0
HFX_1234	HVO_1225	Hmed_chr	1171153	471	0.575372	Hvol_chr	1116211	447	0.635347	523.957	260.25	262.18	345.037	38.699	25.4795	51.0743	47.2986	-0.400302	-0.892459	0	NA	NA	NA	0
HFX_0520	HVO_0547	Hmed_chr	476882	684	0.644737	Hvol_chr	477273	645	0.710078	360.795	403.216	134.298	243.466	348.16	372.423	193.174	178.069	0.849847	1.0645	1	0.00022877	1	0	0
HFX_0273	HVO_0286	Hmed_chr	256197	873	0.651775	Hvol_chr	257951	825	0.70303	417.882	432.93	370.575	397.688	91.5079	67.6595	44.4609	30.7122	1.04136	1.13948	0	NA	NA	NA	0
HFX_0320	HVO_0335	Hmed_chr	301602	1470	0.612245	Hvol_chr	303256	1413	0.663128	430.649	479.471	425.519	398.9	405.872	454.072	279.25	1129.53	0.539468	-1.31474	1	NA	NA	NA	0
HFX_1505	HVO_1440	Hmed_chr	1418708	339	0.610619	Hvol_chr	1311049	324	0.666667	538.069	361.586	440.344	458.713	329.905	299.247	472.397	798.582	-0.517952	-1.4161	1	0.00022877	0	1	0
HFX_1164	HVO_1153	Hmed_chr	1105547	1512	0.618386	Hvol_chr	1051042	1434	0.662483	337.078	337.792	294.923	351.993	64.3881	47.3848	195.01	154.512	-1.59868	-1.70522	1	0.00022877	0	1	0
HFX_OPERON_227	HVO_OPERON_227	Hmed_chr	1491718	1295	0.637838	Hvol_chr	1379388	1223	0.700736	389.419	299.74	279.144	277.44	631.442	456.922	261.386	147.291	1.27247	1.63328	1	0.00022877	1	0	0
HFX_0851	HVO_0877	Hmed_chr	807620	432	0.574074	Hvol_chr	795570	405	0.679012	447.072	449.263	352.275	373.894	71.1739	65.6152	106.471	42.7946	-0.581044	0.616601	0	NA	NA	NA	0
HFX_OPERON_61	HVO_OPERON_61	Hmed_chr	356899	1827	0.640941	Hvol_chr	365957	1739	0.710178	405.228	391.372	301.798	324.121	111.196	62.5815	120.986	90.3621	-0.12173	-0.529982	1	0.00022877	0	1	0
HFX_2801	HVO_2789	Hmed_chr	2717366	1011	0.605341	Hvol_chr	2622229	963	0.650052	392.68	495.08	433.877	497.943	450.723	403.358	999.055	1197.01	-1.14832	-1.56931	1	0.00022877	0	1	0
HFX_2640	HVO_2623	Hmed_chr	2569689	585	0.620513	Hvol_chr	2473880	558	0.677419	330.146	419.069	456.578	371.884	258.171	160.588	40.3983	37.2308	2.67596	2.1088	0	NA	NA	NA	0
HFX_1026	HVO_1027	Hmed_chr	980329	288	0.59375	Hvol_chr	936539	273	0.659341	651.98	425.617	522.606	647.125	1604.22	1366.85	699.802	553.074	1.19685	1.30531	1	0.00022877	1	0	0
HFX_OPERON_244	HVO_OPERON_244	Hmed_chr	1640449	1802	0.620977	Hvol_chr	1499389	1716	0.68648	345.352	357.122	374.139	366.05	256.806	202.323	195.849	164.539	0.390941	0.298226	1	0.000454378	1	0	0
HFX_1884	HVO_1823	Hmed_chr	1812925	489	0.666667	Hvol_chr	1684424	462	0.733766	296.22	271.56	242.639	254.928	148.693	116.093	242.603	132.297	-0.706261	-0.188489	1	0.0110519	0	1	0
HFX_2046	HVO_1951	Hmed_chr	1967311	351	0.586895	Hvol_chr	1800019	333	0.693694	458.535	611.143	428.443	488.421	5318.84	4673.1	111.566	90.1923	5.57514	5.69523	1	0.00022877	1	0	0
HFX_0023	HVO_0025	Hmed_chr	23682	891	0.615039	Hvol_chr	24438	861	0.642276	541.905	630.544	639.146	638.356	9750.98	7828.01	4677.8	9857.43	1.05972	-0.332566	1	NA	NA	NA	0
HFX_1951	HVO_1869	Hmed_chr	1874694	504	0.585317	Hvol_chr	1725397	477	0.696017	585.451	506.687	363.195	399.761	553.408	281.022	985.784	317.8	-0.832927	-0.177437	1	0.00022877	0	1	0
HFX_OPERON_115	HVO_OPERON_115	Hmed_chr	683527	683	0.614934	Hvol_chr	687866	644	0.677019	494.856	553.365	411.431	409.31	337.319	334.394	594.449	287.165	-0.817439	0.219672	1	NA	NA	NA	0
HFX_1657	HVO_1598	Hmed_chr	1580853	1449	0.653554	Hvol_chr	1469248	1380	0.698551	318.412	281.983	306.463	369.83	148.833	118.97	186.97	151.983	-0.329113	-0.353315	1	0.00022877	0	1	0
HFX_0773	HVO_0806	Hmed_chr	729887	1824	0.64693	Hvol_chr	724574	1758	0.699659	352.952	392.016	269.552	291.906	1049.46	944.361	574.637	1242.75	0.868931	-0.396131	1	NA	NA	NA	0
HFX_1853	HVO_0612	Hmed_chr	1782429	447	0.597315	Hvol_chr	543730	432	0.645833	600.097	594.15	318.463	441.403	85.6866	66.7344	146.301	331.754	-0.771797	-2.31361	0	NA	NA	NA	0
HFX_0201	HVO_0200	Hmed_chr	189431	405	0.62716	Hvol_chr	180124	381	0.706037	450.384	479.214	708.811	566.73	130.007	127.17	307.512	114.011	-1.24205	0.157581	0	NA	NA	NA	0
HFX_OPERON_251	HVO_OPERON_251	Hmed_chr	1677165	879	0.615472	Hvol_chr	1531145	833	0.705882	421.133	383.491	305.847	414.067	606.983	498.045	138.671	74.9797	2.13	2.7317	1	0.00022877	1	0	0
HFX_OPERON_333	HVO_OPERON_333	Hmed_chr	2253451	2138	0.617867	Hvol_chr	2169999	2054	0.660175	308.643	367.886	352.263	349.502	250.013	201.005	330.251	427.568	-0.401559	-1.08892	1	0.00022877	0	1	0
HFX_2489	HVO_2485	Hmed_chr	2432772	1050	0.662857	Hvol_chr	2352996	1005	0.726368	332.111	428.05	207.873	239.962	287.331	219.376	139.374	130.298	1.04375	0.751587	1	0.00022877	1	0	0
HFX_1896	HVO_1810	Hmed_chr	1824438	513	0.647173	Hvol_chr	1672559	486	0.693416	376.482	418.15	345.985	542.378	234.406	193.697	139.527	62.7269	0.748468	1.62664	1	0.00022877	1	0	0
HFX_2287	HVO_2234	Hmed_chr	2229641	423	0.612293	Hvol_chr	2097367	402	0.669154	519.999	507.119	329.554	390.636	147.326	138.603	343.615	219.145	-1.22178	-0.660927	1	0.00022877	0	1	0
HFX_0899	HVO_2290	Hmed_chr	858912	1308	0.649083	Hvol_chr	2157895	1245	0.499598	356.837	249.904	527.958	560.841	77.2173	82.7181	56.9262	45.6431	0.439831	0.857806	1	0.00022877	1	0	0
HFX_1383	HVO_1313	Hmed_chr	1305471	1461	0.638604	Hvol_chr	1199072	1404	0.695157	315.796	363.566	337.517	357.516	354.1	373.765	138.795	194.895	1.3512	0.939436	1	0.00022877	1	0	0
HFX_OPERON_11	HVO_OPERON_11	Hmed_chr	97291	1746	0.662658	Hvol_chr	83382	1746	0.691867	319.557	345.174	376.465	475.398	49.3156	45.0616	129.016	76.2116	-1.38743	-0.758113	1	0.00022877	0	1	0
HFX_0640	HVO_0677	Hmed_chr	602118	1362	0.625551	Hvol_chr	604398	1305	0.652874	449.042	434.992	406.071	504.972	1353.3	1771.65	1413.6	1900.63	-0.0628907	-0.101386	1	0.00484196	0	1	0
HFX_1651	HVO_1592	Hmed_chr	1575520	729	0.624143	Hvol_chr	1463962	696	0.691092	537.222	378.327	292.84	382.758	196.676	229.247	383.355	355.449	-0.962863	-0.632735	1	0.00022877	0	1	0
HFX_OPERON_12	HVO_OPERON_12	Hmed_chr	99423	1916	0.659708	Hvol_chr	85507	1775	0.687887	288.403	410.512	488.011	447.093	42.7436	40.6332	88.0099	84.7539	-1.04196	-1.06062	1	0.00022877	0	1	0
HFX_2060	HVO_1967	Hmed_chr	1982085	1356	0.674779	Hvol_chr	1815330	1293	0.716164	363.988	399.252	334.965	355.677	348.37	295.479	236.625	141.45	0.558019	1.06276	1	0.00022877	1	0	0
HFX_1598	HVO_1537	Hmed_chr	1516227	1260	0.626984	Hvol_chr	1403626	1203	0.733998	374.689	356.708	156.717	221.446	116.383	118.858	201.486	155.27	-0.7918	-0.385539	1	0.00022877	0	1	0
HFX_2609	HVO_2583	Hmed_chr	2536209	1260	0.689683	Hvol_chr	2434849	1212	0.711221	370.431	437.778	323.718	286.899	217.58	219.262	249.264	315.28	-0.196128	-0.523978	1	0.00022877	0	1	0
HFX_0992	HVO_0994	Hmed_chr	946136	1359	0.621045	Hvol_chr	902996	1314	0.700913	327.655	398.37	286.956	275.299	107.261	98.655	79.959	133.784	0.423799	-0.439439	1	NA	NA	NA	0
HFX_OPERON_249	HVO_OPERON_249	Hmed_chr	1673673	1630	0.595092	Hvol_chr	1527627	1576	0.676396	368.629	363.472	371.81	448.388	336.675	271.856	211.345	289.017	0.671753	-0.0883117	1	NA	NA	NA	0
HFX_0840	HVO_0866	Hmed_chr	793894	768	0.630208	Hvol_chr	782201	735	0.684354	356.261	372.415	194.111	297.589	163.707	105.293	316.386	167.953	-0.950573	-0.673644	1	0.00022877	0	1	0
HFX_OPERON_206	HVO_OPERON_206	Hmed_chr	1365388	5019	0.615262	Hvol_chr	1249714	4841	0.681058	377.326	362.271	309.451	379.417	143.015	116.413	141.54	147.162	0.0149529	-0.338152	1	NA	NA	NA	0
HFX_1984	HVO_1893	Hmed_chr	1905834	663	0.650075	Hvol_chr	1744375	633	0.688784	420.774	369.767	474.928	536.033	225.808	194.631	388.048	203.967	-0.781138	-0.0675939	1	0.0816218	0	0	0
HFX_2871	HVO_2877	Hmed_chr	2779065	1374	0.660116	Hvol_chr	2713232	1341	0.703952	296.747	349.415	338.174	365.948	92.5606	58.6491	112.106	213.81	-0.276391	-1.86615	1	0.00022877	0	1	0
HFX_2601	HVO_2575	Hmed_chr	2525938	1659	0.644967	Hvol_chr	2425740	1605	0.687227	326.613	326.332	441.285	382.63	317.048	210.684	309.414	318.878	0.0351642	-0.597921	1	NA	NA	NA	0
HFX_OPERON_285	HVO_OPERON_285	Hmed_chr	1965057	2067	0.635704	Hvol_chr	1797762	1991	0.704169	324.435	395.349	337.817	392.955	214.797	172.666	155.905	133.531	0.462305	0.370808	1	0.00022877	1	0	0
HFX_0282	HVO_0296	Hmed_chr	262147	813	0.650677	Hvol_chr	264341	786	0.711196	343.14	540.267	265.791	288.983	217.583	191.319	93.9001	112.529	1.21237	0.765689	1	0.00022877	1	0	0
HFX_2868	HVO_2874	Hmed_chr	2777273	645	0.674419	Hvol_chr	2711419	618	0.734628	332.705	554.292	362.78	290.403	167.101	118.201	127.815	64.3656	0.386663	0.876884	0	NA	NA	NA	0
HFX_2924	HVO_2931	Hmed_chr	2832074	408	0.578431	Hvol_chr	2762543	393	0.64631	381.326	600.872	557.513	542.289	661.588	1083.49	451.946	730.202	0.549782	0.569314	1	0.00022877	1	0	0
HFX_1604	HVO_1543	Hmed_chr	1525123	285	0.617544	Hvol_chr	1412569	276	0.699275	376.482	358.415	276.925	284.485	364.747	238.011	593.351	585.212	-0.70199	-1.29793	1	0.00022877	0	1	0
HFX_2860	HVO_2867	Hmed_chr	2769957	738	0.644986	Hvol_chr	2704175	711	0.700422	356.204	276.824	358.327	390.459	161.89	111.056	411.686	267.885	-1.34653	-1.27033	1	0.00022877	0	1	0
HFX_1815	HVO_1723	Hmed_chr	1738013	2157	0.611497	Hvol_chr	1590526	2088	0.684387	380.54	388.324	370.93	447.223	161.526	137.882	170.204	186.337	-0.0755	-0.434479	1	0.00419574	0	1	0
HFX_OPERON_83	HVO_OPERON_83	Hmed_chr	501354	3470	0.620749	Hvol_chr	496045	3307	0.661324	364.873	494.55	345.138	419.741	43.7813	35.8725	81.9724	25.6791	-0.904824	0.482282	1	NA	NA	NA	0
HFX_1368	HVO_1302	Hmed_chr	1289146	1335	0.648689	Hvol_chr	1186496	1290	0.72093	293.36	283.107	213.296	234.771	113.119	101.248	152.177	150.589	-0.427911	-0.572727	1	0.00022877	0	1	0
HFX_1719	HVO_1632	Hmed_chr	1639684	684	0.624269	Hvol_chr	1498654	654	0.691131	439.229	358.415	459.678	553.123	76.2543	86.2178	120.018	69.3326	-0.654365	0.314452	0	NA	NA	NA	0
HFX_OPERON_114	HVO_OPERON_114	Hmed_chr	677730	2288	0.642483	Hvol_chr	682316	2218	0.711001	339.994	415.2	250.406	256.652	317.785	288.742	214.374	261.319	0.567924	0.143969	1	0.00022877	1	0	0
HFX_1894	HVO_1812	Hmed_chr	1820573	1170	0.623077	Hvol_chr	1675922	1128	0.696809	362.243	270.649	460.755	415.162	121.543	121.296	54.8	48.1104	1.14922	1.33411	1	0.00022877	1	0	0
HFX_0731	HVO_0772	Hmed_chr	689645	279	0.609319	Hvol_chr	692660	273	0.641026	423.036	366.122	354.626	390.329	1811.4	1778.41	1803.64	4562.03	0.00619219	-1.35909	1	NA	NA	NA	0
HFX_OPERON_151	HVO_OPERON_151	Hmed_chr	963220	671	0.625931	Hvol_chr	920072	651	0.705069	423.752	319.689	226.985	215.377	421.354	286.394	56.8672	52.3996	2.88936	2.45037	1	0.00022877	1	0	0
HFX_0562	HVO_0583	Hmed_chr	528148	606	0.570957	Hvol_chr	517744	585	0.65812	433.793	505.684	365.824	455.384	638.333	523.346	240.153	182.391	1.41035	1.52073	1	0.00022877	1	0	0
HFX_0886	HVO_0915	Hmed_chr	844045	933	0.573419	Hvol_chr	831303	912	0.645833	396.758	481.728	419.031	378.199	371.222	299.476	147.644	268.606	1.33016	0.156946	1	0.00022877	1	0	0
HFX_OPERON_174	HVO_OPERON_174	Hmed_chr	1118943	1592	0.608668	Hvol_chr	1063656	1541	0.661259	384.167	359.315	304.204	347.569	233.565	233.037	395.457	423.92	-0.759697	-0.863232	1	0.00022877	0	1	0
HFX_0365	HVO_0397	Hmed_chr	343894	1140	0.65614	Hvol_chr	353383	1098	0.699454	367.07	376.335	310.922	303.917	202.197	182.003	170.561	116.705	0.245473	0.6411	1	0.00022877	1	0	0
HFX_0211	HVO_0209	Hmed_chr	200260	1215	0.620576	Hvol_chr	190112	1164	0.674399	423.891	445.585	520.923	556.505	133.292	104.328	175.825	68.1603	-0.399547	0.614128	1	NA	NA	NA	0
HFX_OPERON_422	HVO_OPERON_422	Hmed_chr	2848877	3347	0.645055	Hvol_chr	2779920	3212	0.676214	389.502	442.53	475.91	493.268	390.223	521.085	536.388	355.858	-0.458979	0.550216	1	NA	NA	NA	0
HFX_OPERON_433	HVO_OPERON_433	Hmed_chr	2945093	2157	0.602225	Hvol_chr	2844575	2082	0.641691	489.976	520.923	535.973	572.425	1809.67	1868.77	1451.32	1270.97	0.318361	0.556165	1	0.00022877	1	0	0
HFX_2778	HVO_2767	Hmed_chr	2697694	2727	0.651632	Hvol_chr	2607274	2655	0.695292	365.92	367.089	322.422	385.513	399.497	420.381	203.505	331.971	0.973117	0.340641	1	0.00022877	1	0	0
HFX_OPERON_246	HVO_OPERON_246	Hmed_chr	1646972	3966	0.616238	Hvol_chr	1506162	3851	0.663983	408.52	339.979	427.374	439.09	42.8595	33.4967	39.7462	37.6987	0.108798	-0.170496	1	NA	NA	NA	0
HFX_OPERON_419	HVO_OPERON_419	Hmed_chr	2815177	1451	0.62991	Hvol_chr	2742803	1412	0.681303	366.038	478.71	469.124	405.14	447.702	401.282	362.257	474.297	0.305524	-0.241173	1	NA	NA	NA	0
HFX_0723	HVO_0765	Hmed_chr	682306	1209	0.672457	Hvol_chr	686654	1167	0.742074	315.058	380.204	165.917	225.874	260.622	180.961	88.3932	49.2667	1.55995	1.87699	1	0.00022877	1	0	0
HFX_2723	HVO_2712	Hmed_chr	2649143	1512	0.636905	Hvol_chr	2557868	1461	0.681725	390.301	378.327	373.175	416.504	158.614	147.063	462.342	367.043	-1.54344	-1.31951	1	0.00022877	0	1	0
HFX_0084	HVO_0073	Hmed_chr	88760	1479	0.654496	Hvol_chr	74663	1431	0.703704	435.283	455.834	441.531	407.6	262.608	241.302	132.517	111.598	0.986728	1.11253	1	0.00022877	1	0	0
HFX_1051	HVO_1052	Hmed_chr	1004503	1038	0.598266	Hvol_chr	959346	999	0.656657	423.814	393.635	275.428	300.351	337.278	117.136	847.818	154.553	-1.32982	-0.399923	1	0.00022877	0	1	0
HFX_2637	HVO_2621	Hmed_chr	2563797	2757	0.632572	Hvol_chr	2469881	2694	0.675575	334.696	407.555	355.582	387.218	876.85	834.168	300.811	461.415	1.54347	0.854274	1	0.00022877	1	0	0
HFX_1945	HVO_1863	Hmed_chr	1869080	255	0.584314	Hvol_chr	1720493	246	0.613821	441.812	520.755	621.392	695.352	1416.46	859.988	1049.81	431.016	0.432154	0.996575	1	0.00022877	1	0	0
HFX_OPERON_73	HVO_OPERON_73	Hmed_chr	419543	1508	0.620027	Hvol_chr	431634	1489	0.673606	355.76	406.425	280.607	386.073	464.627	406.949	777.683	847.224	-0.74311	-1.0579	1	0.00022877	0	1	0
HFX_OPERON_50	HVO_OPERON_50	Hmed_chr	307983	1811	0.660961	Hvol_chr	309492	1759	0.728823	358.448	400.47	141.942	207.247	45.5327	36.8003	66.4137	58.0552	-0.544578	-0.657706	1	0.00022877	0	1	0
HFX_0005	HVO_0005	Hmed_chr	5603	840	0.613095	Hvol_chr	5936	810	0.680247	479.006	522.901	509.541	560.841	204.011	226.076	252.926	178.05	-0.310069	0.344532	1	NA	NA	NA	0
HFX_0776	HVO_0807	Hmed_chr	732953	294	0.602041	Hvol_chr	726446	288	0.65625	474.444	625.397	406.925	360.263	356.275	372.635	251.087	518.755	0.5048	-0.477289	1	NA	NA	NA	0
HFX_0967	HVO_0970	Hmed_chr	920806	1290	0.641085	Hvol_chr	879448	1245	0.698795	345.181	380.086	257.84	288.304	440.41	217.906	320.57	103.784	0.458206	1.07011	1	0.00022877	1	0	0
HFX_1802	HVO_1710	Hmed_chr	1721567	2097	0.634239	Hvol_chr	1575108	2034	0.690757	327.469	336.11	353.222	399.813	596.967	359.587	596.072	353.012	0.00216415	0.0266256	1	0.969166	0	0	0
HFX_1591	HVO_2055	Hmed_chr	1508184	1464	0.609973	Hvol_chr	1903778	1419	0.401691	329.807	320.957	617.626	551.356	223.08	212.073	167.546	129.615	0.412999	0.710335	1	0.00022877	1	0	0
HFX_OPERON_429	HVO_OPERON_429	Hmed_chr	2879790	1304	0.611196	Hvol_chr	2810921	1264	0.662975	431.987	477.84	580.49	574.596	57.1135	41.3541	84.0126	55.5219	-0.556775	-0.425027	1	0.00022877	0	1	0
HFX_OPERON_431	HVO_OPERON_431	Hmed_chr	2923140	4074	0.656357	Hvol_chr	2826932	3992	0.698647	317.362	456.332	477.376	510.686	91.8494	75.5569	121.745	194.319	-0.406522	-1.36279	1	0.00022877	0	1	0
HFX_1384	HVO_1314	Hmed_chr	1306990	819	0.636142	Hvol_chr	1200580	792	0.698232	353.727	299.335	418.184	385.933	184.992	169.636	160.791	108.722	0.202277	0.641802	1	0.00022877	1	0	0
HFX_0024	HVO_0026	Hmed_chr	24640	1476	0.621951	Hvol_chr	25352	1443	0.678448	363.473	463.681	504.951	524.696	244.757	150.311	149.849	150.12	0.70784	0.0018413	1	NA	NA	NA	0
HFX_1608	HVO_1547	Hmed_chr	1527681	3216	0.643968	Hvol_chr	1415297	3132	0.666986	333.636	381.15	393.707	455.728	702.422	752.904	668.949	764.607	0.070443	-0.0222532	1	NA	NA	NA	0
HFX_0325	HVO_0340	Hmed_chr	307461	447	0.619687	Hvol_chr	308973	435	0.662069	468.075	388.483	327.981	386.787	48.5262	28.6304	94.5541	63.1652	-0.962376	-1.14158	0	NA	NA	NA	0
HFX_OPERON_31	HVO_OPERON_31	Hmed_chr	217365	3367	0.645976	Hvol_chr	201577	3295	0.731411	353.727	415.631	255.157	240.847	92.0784	99.5719	98.7744	174.428	-0.101275	-0.808825	1	0.0170074	0	1	0
HFX_2950	HVO_2955	Hmed_chr	2860103	2400	0.658333	Hvol_chr	2789920	2340	0.694444	362.128	331.982	420.263	429.02	170.47	201.579	321.281	423.559	-0.914321	-1.07122	1	0.00022877	0	1	0
HFX_1613	HVO_1551	Hmed_chr	1533889	444	0.619369	Hvol_chr	1420537	429	0.685315	314.159	253.07	273.181	451.026	163.986	128.071	344.509	160.277	-1.07097	-0.32363	1	0.00022877	0	1	0
HFX_0258	HVO_0253	Hmed_chr	243836	612	0.665033	Hvol_chr	227672	600	0.721667	368.177	500.726	424.618	486.063	192.121	157.614	80.857	104.654	1.24857	0.590774	1	0.00022877	1	0	0
HFX_OPERON_234	HVO_OPERON_234	Hmed_chr	1550322	3629	0.613668	Hvol_chr	1437643	3497	0.65885	362.191	357.476	410.897	400.945	475.459	464.705	884.605	309.618	-0.895713	0.585826	1	NA	NA	NA	0
HFX_2050	HVO_1956	Hmed_chr	1973196	483	0.621118	Hvol_chr	1806697	474	0.681435	422.08	486.42	526.741	508.78	164.542	155.905	69.7067	104.582	1.23909	0.576031	0	NA	NA	NA	0
HFX_2722	HVO_2710	Hmed_chr	2648656	420	0.630952	Hvol_chr	2556216	411	0.717762	434.299	486.42	322.337	409.373	87.8567	60.2722	123.964	111.83	-0.496693	-0.891737	0	NA	NA	NA	0
HFX_2106	HVO_2010	Hmed_chr	2029178	315	0.568254	Hvol_chr	1856174	309	0.621359	647.19	453.992	577.15	744.159	139.764	140.982	187.168	284.399	-0.421335	-1.0124	0	NA	NA	NA	0
HFX_OPERON_62	HVO_OPERON_62	Hmed_chr	359137	3073	0.641718	Hvol_chr	368086	3006	0.695941	399.79	408.859	223.751	305.981	738.302	728.265	257.033	311.834	1.52226	1.22369	1	0.00022877	1	0	0
HFX_0245	HVO_0239	Hmed_chr	231846	1383	0.621114	Hvol_chr	215944	1371	0.653538	391.794	428.387	527.752	544.069	817.754	633.527	763.031	1839.87	0.0999244	-1.53813	1	NA	NA	NA	0
HFX_OPERON_117	HVO_OPERON_117	Hmed_chr	698089	3186	0.631199	Hvol_chr	702504	3111	0.682417	400.765	487.336	283.351	318.189	3442.28	2587.89	3434.66	2440.84	0.00319593	0.0843985	1	0.844566	0	0	0
HFX_0175	HVO_2840	Hmed_chr	165341	1701	0.644327	Hvol_chr	2676028	1653	0.624319	387.936	600.518	533.277	530.984	88.8085	122.115	107.276	107.368	-0.272555	0.185674	1	NA	NA	NA	0
HFX_0444	HVO_0478	Hmed_chr	414679	1095	0.626484	Hvol_chr	426605	1068	0.674157	391.954	513.073	329.198	459.491	432.778	188.883	909.903	390.324	-1.07209	-1.04718	1	0.00022877	0	1	0
HFX_1946	HVO_1864	Hmed_chr	1869634	804	0.620647	Hvol_chr	1721045	786	0.689567	340.309	457.38	408.411	385.311	194.168	141.043	238.231	191.843	-0.295059	-0.443788	1	0.00022877	0	1	0
HFX_0991	HVO_0992	Hmed_chr	945638	231	0.640693	Hvol_chr	902466	228	0.697368	487.715	442.2	424.618	332.077	515.208	303.526	177.529	230.763	1.5371	0.395409	1	0.00022877	1	0	0
HFX_0736	HVO_0776	Hmed_chr	693103	663	0.594268	Hvol_chr	696079	651	0.694316	412.682	446.802	344.39	323.065	97.2298	63.353	41.9064	40.3844	1.21423	0.649615	0	NA	NA	NA	0
HFX_2515	HVO_2502	Hmed_chr	2462591	1065	0.646948	Hvol_chr	2368893	1041	0.724304	423.144	441.203	244.736	215.501	130.397	118.847	129.348	123.191	0.0116593	-0.0518002	1	NA	NA	NA	0
HFX_2979	HVO_2985	Hmed_chr	2890508	720	0.641667	Hvol_chr	2816899	696	0.718391	298.048	354.681	292.84	314.265	156.476	150.467	359.13	152.87	-1.19857	-0.022865	1	0.47102	0	0	0
HFX_0152	HVO_0143	Hmed_chr	147056	894	0.634228	Hvol_chr	133150	879	0.688282	402.065	445.613	562.292	443.441	105.485	92.6905	174.454	230.204	-0.725811	-1.31242	1	0.00022877	0	1	0
HFX_2890	HVO_2898	Hmed_chr	2800526	477	0.656184	Hvol_chr	2735949	468	0.745726	416.143	385.465	315.741	257.652	115.086	78.5892	128.781	114.53	-0.162209	-0.54332	0	NA	NA	NA	0
HFX_1964	HVO_1879	Hmed_chr	1887947	714	0.680672	Hvol_chr	1734697	696	0.719828	323.094	286.129	336.766	370.671	142.797	87.016	94.9454	46.2501	0.588796	0.911825	0	NA	NA	NA	0
HFX_OPERON_10	HVO_OPERON_10	Hmed_chr	90321	4025	0.663106	Hvol_chr	76230	3934	0.718607	315.894	426.358	347.12	319.34	259.862	290.269	318.69	335.454	-0.294404	-0.208723	1	0.00022877	0	1	0
HFX_OPERON_146	HVO_OPERON_146	Hmed_chr	932237	4289	0.604104	Hvol_chr	889252	4292	0.6363	371.5	381.061	332.413	350.853	2643.97	2988.85	3044.19	4355.49	-0.203355	-0.543247	1	0.00022877	0	1	0
HFX_2851	HVO_2859	Hmed_chr	2761498	1140	0.647368	Hvol_chr	2696290	1119	0.69437	409.424	304.652	373.39	325.779	381.402	319.335	324.963	343.858	0.231033	-0.106741	1	NA	NA	NA	0
HFX_0445	HVO_0479	Hmed_chr	415879	501	0.62475	Hvol_chr	427742	489	0.689162	460.457	530.11	395.962	372.747	95.4484	76.6335	135.244	91.1548	-0.502771	-0.250344	0	NA	NA	NA	0
HFX_0644	HVO_0681	Hmed_chr	606304	2568	0.640966	Hvol_chr	609107	2523	0.661118	442.894	425.617	371.604	395.679	488.421	423.615	189.694	216.798	1.36445	0.966405	1	0.00022877	1	0	0
HFX_0819	HVO_0852	Hmed_chr	772940	270	0.581481	Hvol_chr	764328	270	0.637037	576.226	491.825	452.925	353.122	160.554	140.519	83.8776	449.22	0.936697	-1.67665	0	NA	NA	NA	0
HFX_OPERON_97	HVO_OPERON_97	Hmed_chr	593984	2295	0.652288	Hvol_chr	590190	2252	0.700266	336.619	338.268	223.999	317.528	161.308	174.89	107.493	134.873	0.585581	0.37485	1	0.00022877	1	0	0
HFX_2897	HVO_2900	Hmed_chr	2808841	1446	0.644537	Hvol_chr	2736921	1410	0.671631	333.913	416.787	448.107	540.953	616.62	651.359	1469.47	1136.43	-1.25284	-0.802985	1	0.00022877	0	1	0
HFX_OPERON_200	HVO_OPERON_200	Hmed_chr	1346163	1654	0.629383	Hvol_chr	1227488	1612	0.695409	363.28	419.956	350.863	316.604	132.361	144.622	196.28	149.84	-0.568435	-0.0511388	1	0.340449	0	0	0
HFX_2510	HVO_2496	Hmed_chr	2458756	639	0.633803	Hvol_chr	2362033	627	0.660287	335.829	431.612	479.473	451.714	1135.36	1412.12	849.916	1165.01	0.417754	0.277524	1	0.00022877	1	0	1
HFX_OPERON_367	HVO_OPERON_367	Hmed_chr	2490679	3383	0.629914	Hvol_chr	2392420	3311	0.686198	353.64	416.685	333.949	354.02	318.31	181.878	138.601	75.6925	1.19949	1.26475	1	0.00022877	1	0	0
HFX_2977	HVO_2983	Hmed_chr	2888776	657	0.6621	Hvol_chr	2815279	633	0.709321	400.119	450.882	313.935	438.573	204.621	239.125	573.841	187.518	-1.4877	0.350736	1	NA	NA	NA	0
HFX_0966	HVO_0968	Hmed_chr	919111	1665	0.60961	Hvol_chr	874471	1707	0.676626	386.657	435.587	277.606	267.771	54.5977	43.603	35.6376	24.8135	0.615439	0.813302	0	NA	NA	NA	0
HFX_1103	HVO_1095	Hmed_chr	1053130	564	0.572695	Hvol_chr	1000245	555	0.686486	399.511	271.671	247.885	323.368	389.48	277.17	473.483	460.989	-0.281762	-0.733964	1	0.00022877	0	1	0
HFX_0826	HVO_0858	Hmed_chr	778999	4059	0.593003	Hvol_chr	770425	4008	0.627745	433.524	485.701	361.052	358.922	409.613	425.52	223.555	400.597	0.873634	0.0870765	1	0.00022877	1	0	0
HFX_OPERON_289	HVO_OPERON_289	Hmed_chr	1984046	2116	0.646503	Hvol_chr	1817248	2080	0.719231	380.307	362.056	325.812	284.465	103.555	38.4154	81.238	41.1006	0.350172	-0.0974719	1	NA	NA	NA	0
HFX_OPERON_66	HVO_OPERON_66	Hmed_chr	379955	1030	0.603883	Hvol_chr	392044	1009	0.703667	364.602	416.527	323.198	311.27	265.621	194.31	222.711	158.968	0.254198	0.289624	1	0.00022877	1	0	0
HFX_2658	HVO_2636	Hmed_chr	2587044	852	0.602113	Hvol_chr	2485152	831	0.632972	421.885	563.493	459.875	482.553	655.182	483.548	744.391	382.056	-0.184165	0.339875	1	NA	NA	NA	0
HFX_OPERON_16	HVO_OPERON_16	Hmed_chr	123042	1064	0.643797	Hvol_chr	108419	1044	0.683908	393.289	518.421	629.605	529.146	467.696	380.094	557.635	480.639	-0.253751	-0.338599	1	0.00022877	0	1	0
HFX_1953	HVO_1871	Hmed_chr	1877304	1536	0.641927	Hvol_chr	1727916	1506	0.677955	377.217	445.568	362.025	459.92	899.688	800.483	1098.75	973.663	-0.288368	-0.282552	1	0.00022877	0	1	0
HFX_OPERON_76	HVO_OPERON_76	Hmed_chr	442542	2762	0.626358	Hvol_chr	444097	2704	0.66679	345.744	488.181	356.151	374.378	488.92	389.691	255.521	183.39	0.936159	1.08741	1	0.00022877	1	0	0
HFX_1541	HVO_1477	Hmed_chr	1455461	999	0.616617	Hvol_chr	1347266	984	0.713415	375.916	327.201	305.518	250.783	103.264	57.6243	74.9524	59.1424	0.462297	-0.0375175	0	NA	NA	NA	0
HFX_2701	HVO_2688	Hmed_chr	2627428	1062	0.651601	Hvol_chr	2534459	1062	0.677024	373.823	384.739	340.654	406.636	793.216	580.921	100.893	326.808	2.97489	0.8299	1	0.00022877	1	0	0
HFX_2960	HVO_2968	Hmed_chr	2871623	1584	0.641414	Hvol_chr	2802350	1578	0.685044	359.012	374.027	506.958	490.47	1642.13	1377.87	746.735	2004.87	1.1369	-0.541068	1	NA	NA	NA	0
HFX_OPERON_106	HVO_OPERON_106	Hmed_chr	635382	2438	0.62018	Hvol_chr	639441	2422	0.663914	369.687	435.743	326.09	341.553	268.403	205.325	205.863	390.902	0.382717	-0.928898	1	NA	NA	NA	0
HFX_OPERON_338	HVO_OPERON_338	Hmed_chr	2273250	1715	0.650146	Hvol_chr	2190138	1706	0.695193	272.153	333.545	367.371	332.034	744.401	828.877	393.643	1280.98	0.919195	-0.628015	1	NA	NA	NA	0
HFX_OPERON_123	HVO_OPERON_123	Hmed_chr	758191	1574	0.634689	Hvol_chr	749624	1535	0.673616	354.476	356.935	285.476	341.62	131.909	78.488	105.272	39.5678	0.325432	0.988145	1	0.00022877	1	0	0
HFX_OPERON_396	HVO_OPERON_396	Hmed_chr	2676410	2078	0.63282	Hvol_chr	2584975	2081	0.666026	333.045	383.424	472.568	441.989	151.172	151.599	203.123	1224.43	-0.426166	-3.01377	1	0.00022877	0	1	0
HFX_OPERON_67	HVO_OPERON_67	Hmed_chr	381125	1427	0.646811	Hvol_chr	393182	1400	0.698571	372.195	379.387	316.643	278.418	304.936	181.129	542.386	322.02	-0.830812	-0.830129	1	0.00022877	0	1	0
HFX_0416	HVO_0451	Hmed_chr	387748	447	0.60179	Hvol_chr	400075	441	0.668934	600.097	639.854	554.603	489.624	1919.42	1266.87	530.516	515.577	1.85521	1.29701	1	0.00022877	1	0	0
HFX_2645	HVO_2628	Hmed_chr	2575039	963	0.692627	Hvol_chr	2478478	963	0.759086	317.546	350.04	74.0766	87.3585	148.611	150.225	31.9724	149.935	2.21665	0.00278827	1	0.973	0	0	0
HFX_OPERON_49	HVO_OPERON_49	Hmed_chr	299911	1319	0.619409	Hvol_chr	301751	1319	0.675512	394.535	456.918	193.154	240.239	404.425	327.532	101.163	339.772	1.99919	-0.0529326	1	NA	NA	NA	0
HFX_OPERON_71	HVO_OPERON_71	Hmed_chr	408302	1716	0.670746	Hvol_chr	422870	1695	0.729794	372.039	386.925	183.375	200.182	128.223	124.9	109.993	162.204	0.221238	-0.37704	1	NA	NA	NA	0
HFX_1898	HVO_1808	Hmed_chr	1825684	1458	0.618656	Hvol_chr	1670378	1431	0.686932	375.32	413.357	441.531	480.105	1061.27	736.7	271.731	183.918	1.96554	2.00202	1	0.00022877	1	0	0
HFX_2936	HVO_2943	Hmed_chr	2843142	1074	0.636872	Hvol_chr	2773191	1056	0.696023	389.627	475.55	414.967	358.492	242.053	231.395	279.789	288.861	-0.209019	-0.320018	1	0.00022877	0	1	0
HFX_2529	HVO_2516	Hmed_chr	2474539	1599	0.654159	Hvol_chr	2380794	1581	0.693232	375.775	383.295	380.303	384.891	444.628	347.684	289.321	363.964	0.619931	-0.0660194	1	NA	NA	NA	0
HFX_OPERON_153	HVO_OPERON_153	Hmed_chr	967143	925	0.622703	Hvol_chr	923927	911	0.67618	376.99	419.636	357.965	350.911	515.703	495.948	445.516	516.355	0.211065	-0.0581752	1	NA	NA	NA	0
HFX_OPERON_264	HVO_OPERON_264	Hmed_chr	1770813	2983	0.627221	Hvol_chr	1626783	2983	0.686222	374.084	366.405	413.372	478.492	668.048	454.698	805.042	2092.92	-0.269112	-2.20253	1	0.00022877	0	1	0
HFX_2959	HVO_2967	Hmed_chr	2870825	630	0.611111	Hvol_chr	2801546	618	0.68932	425.783	535.062	618.375	530.894	119.027	95.1209	596.412	434.225	-2.32501	-2.19061	1	0.00022877	0	1	0
HFX_2330	HVO_2321	Hmed_chr	2270683	1449	0.616977	Hvol_chr	2187520	1419	0.692741	410.973	430.023	298.04	369.547	476.768	326.046	417.446	229.536	0.191699	0.506355	1	0.00022877	1	0	0
HFX_1154	HVO_1142	Hmed_chr	1099162	276	0.619565	Hvol_chr	1044118	276	0.684783	505.386	259.071	258.463	375.926	135.07	116.8	58.2442	195.111	1.21352	-0.740261	0	NA	NA	NA	0
HFX_1513	HVO_1447	Hmed_chr	1426741	1788	0.635906	Hvol_chr	1318831	1746	0.674112	372.06	239.945	411.485	428.822	69.6619	67.7394	62.3046	38.0886	0.16103	0.830635	1	0.00022877	1	0	0
HFX_OPERON_341	HVO_OPERON_341	Hmed_chr	2299298	2579	0.64366	Hvol_chr	2214514	2537	0.710288	403.561	423.802	232.979	244.277	220.994	196.675	153.611	144.288	0.524726	0.446864	1	0.00022877	1	0	0
HFX_OPERON_218	HVO_OPERON_218	Hmed_chr	1443015	2156	0.622449	Hvol_chr	1334502	2170	0.681106	296.113	232.155	321.692	308.85	192.013	143.585	226.777	1225.06	-0.240069	-3.09287	1	0.00022877	0	1	0
HFX_OPERON_141	HVO_OPERON_141	Hmed_chr	903344	4893	0.630697	Hvol_chr	862560	4863	0.710056	374.981	396.651	215.845	214.511	225.307	170.38	104.247	172.561	1.11189	-0.0183513	1	NA	NA	NA	0
HFX_OPERON_165	HVO_OPERON_165	Hmed_chr	1053733	5749	0.662376	Hvol_chr	1000850	5740	0.718118	336.879	323.377	197.958	216.911	494.449	421.033	198.778	538.344	1.31466	-0.354596	1	NA	NA	NA	0
HFX_2164	HVO_2091	Hmed_chr	2100599	1329	0.608728	Hvol_chr	1954168	1326	0.661388	375.419	468.852	495.707	395.465	146.968	98.0836	25.8655	50.1403	2.5064	0.968042	1	0.00022877	1	0	0
HFX_OPERON_359	HVO_OPERON_359	Hmed_chr	2420019	2947	0.607397	Hvol_chr	2338515	2929	0.669512	331.322	374.347	320.094	372.426	153.73	150.614	139.301	296.979	0.142194	-0.979502	1	NA	NA	NA	0
HFX_0437	HVO_0473	Hmed_chr	408074	204	0.583333	Hvol_chr	422618	201	0.616915	420.774	450.654	456.306	585.954	129.374	98.7356	134.945	118.99	-0.0608218	-0.269193	0	NA	NA	NA	0
HFX_OPERON_53	HVO_OPERON_53	Hmed_chr	324066	1520	0.647368	Hvol_chr	325966	1520	0.700658	388.247	504.021	281.589	383.734	318.315	295.159	170.162	582.089	0.903543	-0.979748	1	NA	NA	NA	0
HFX_OPERON_344	HVO_OPERON_344	Hmed_chr	2322877	4588	0.594159	Hvol_chr	2239456	4591	0.657373	416.28	425.246	349.609	356.1	2493.98	2437.47	328.64	1260.41	2.92387	0.951492	1	0.00022877	1	0	0
HFX_OPERON_129	HVO_OPERON_129	Hmed_chr	786954	964	0.591286	Hvol_chr	778355	949	0.642782	361.739	328.485	359.739	413.687	585.529	590.437	750.93	791.871	-0.358938	-0.423482	1	0.00022877	0	1	0
HFX_1740	HVO_1650	Hmed_chr	1656065	2508	0.612839	Hvol_chr	1512818	2499	0.670668	318.726	415.435	389.445	418.555	671.174	928.577	199.425	767.487	1.75084	0.274879	1	0.00022877	1	0	1
HFX_OPERON_294	HVO_OPERON_294	Hmed_chr	2017262	1821	0.589786	Hvol_chr	1844851	1787	0.649133	394.779	471.194	367.828	397.014	45.0471	44.7245	47.2643	38.2061	-0.0693173	0.227262	1	NA	NA	NA	0
HFX_OPERON_269	HVO_OPERON_269	Hmed_chr	1846188	2191	0.626198	Hvol_chr	1652155	2191	0.656778	355.046	396.285	444.192	483.793	893.483	522.109	359	677.348	1.31546	-0.375545	1	NA	NA	NA	0
HFX_1024	HVO_1026	Hmed_chr	979152	414	0.647343	Hvol_chr	935515	414	0.693237	362.841	370.102	406.156	298.032	166.466	95.8327	98.718	183.323	0.753846	-0.935798	0	NA	NA	NA	0
HFX_2531	HVO_2518	Hmed_chr	2476971	378	0.621693	Hvol_chr	2383157	372	0.69086	454.168	540.467	328.736	407.062	129.256	121.702	267.163	246.478	-1.04749	-1.01811	1	0.00022877	0	1	0
HFX_2199	HVO_2521	Hmed_chr	2137389	1077	0.617456	Hvol_chr	2386874	1050	0.66	413.448	474.226	494.983	373.894	60.2987	45.9933	180.777	64.5775	-1.58401	-0.489607	1	0.00022877	0	1	0
HFX_2849	HVO_2857	Hmed_chr	2759973	804	0.64801	Hvol_chr	2694772	798	0.705514	393.69	533.61	255.409	333.834	78.1061	72.2417	99.8373	157.018	-0.354143	-1.12003	1	0.00022877	0	1	0
HFX_OPERON_1	HVO_OPERON_1	Hmed_chr	11887	3041	0.657021	Hvol_chr	11897	2975	0.696471	384.591	376.212	457.302	448.673	177.347	200.277	282.601	190.898	-0.672195	0.0691961	1	NA	NA	NA	0
HFX_0205	HVO_0203	Hmed_chr	191381	993	0.645519	Hvol_chr	181313	984	0.678862	399.799	401.186	455.687	481.617	491.153	507.149	422.202	644.18	0.218236	-0.345056	1	NA	NA	NA	0
HFX_2065	HVO_1972	Hmed_chr	1986331	642	0.654206	Hvol_chr	1819455	636	0.72327	384.398	334.13	288.42	291.003	125.847	78.6174	63.4777	58.5233	0.987347	0.425838	0	NA	NA	NA	0
HFX_OPERON_176	HVO_OPERON_176	Hmed_chr	1126842	1999	0.617309	Hvol_chr	1070635	1969	0.672423	375.728	403.687	313.126	307.623	461.314	475.483	449.619	442.545	0.0370452	0.103569	1	0.0286293	1	0	0
HFX_1618	HVO_1556	Hmed_chr	1539172	243	0.633745	Hvol_chr	1425648	237	0.704641	375.32	462.399	451.492	532.444	1525.71	1499.66	1824.42	828.972	-0.257957	0.855238	1	NA	NA	NA	0
HFX_2667	HVO_2646	Hmed_chr	2595586	1755	0.661538	Hvol_chr	2494210	1755	0.691168	385.17	302.661	380.341	364.307	493.786	491.232	365.501	1104	0.434009	-1.16827	1	NA	NA	NA	0
HFX_1471	HVO_1395	Hmed_chr	1384446	1284	0.655763	Hvol_chr	1267906	1266	0.71722	313.368	230.708	273.687	321.177	261.367	174.346	193.404	134.539	0.434464	0.373924	1	0.00022877	1	0	0
HFX_1196	HVO_1185	Hmed_chr	1134170	183	0.612022	Hvol_chr	1079116	183	0.63388	498.375	446.549	306.282	551.647	558.224	387.152	408.03	809.094	0.452168	-1.06341	1	NA	NA	NA	0
HFX_0750	HVO_0791	Hmed_chr	706147	423	0.621749	Hvol_chr	710480	414	0.688406	304.389	386.376	246.155	345.446	168.072	186.257	99.5401	65.0774	0.755729	1.51707	0	NA	NA	NA	0
HFX_OPERON_283	HVO_OPERON_283	Hmed_chr	1953219	4514	0.658396	Hvol_chr	1785835	4454	0.719802	364.868	377.908	235.666	290.872	129.583	122.645	114.977	114.247	0.172526	0.102325	1	0.00022877	1	0	0
HFX_OPERON_21	HVO_OPERON_21	Hmed_chr	145704	1343	0.610573	Hvol_chr	131795	1313	0.6885	415.447	494.388	481.212	418.602	334.879	401.323	45.5633	29.519	2.8777	3.76505	1	0.00022877	1	0	0
HFX_0542	HVO_1086	Hmed_chr	509777	762	0.581365	Hvol_chr	992246	756	0.621693	387.228	442.374	411.138	382.055	126.875	124.968	145.764	220.812	-0.200231	-0.821259	1	0.00022877	0	1	0
HFX_OPERON_230	HVO_OPERON_230	Hmed_chr	1517757	4335	0.642907	Hvol_chr	1405185	4323	0.691418	358.895	256.843	314.706	395.041	397.853	422.619	595.738	345.435	-0.582442	0.290945	1	NA	NA	NA	0
HFX_0019	HVO_0020	Hmed_chr	18478	1098	0.651184	Hvol_chr	18323	1086	0.709024	493.489	390.731	375.353	426.054	230.948	239.33	265.334	333.391	-0.200241	-0.478215	1	0.00022877	0	1	0
HFX_0120	HVO_0109	Hmed_chr	121542	1281	0.627635	Hvol_chr	105867	1275	0.660392	435.555	470.472	543.511	565.24	578.505	400.436	410.772	548.371	0.493993	-0.45358	1	NA	NA	NA	0
HFX_OPERON_325	HVO_OPERON_325	Hmed_chr	2236283	2133	0.607595	Hvol_chr	2105839	2109	0.673305	412.488	272.97	285.092	309.806	398.538	564.833	175.561	290.389	1.18275	0.959839	1	0.00022877	1	0	0
HFX_1201	HVO_1191	Hmed_chr	1137965	840	0.611905	Hvol_chr	1083296	840	0.677381	421.525	340.494	327.562	390.586	183.863	184.072	398.55	1136.04	-1.11613	-2.62567	1	0.00022877	0	1	0
HFX_0871	HVO_0895	Hmed_chr	830810	246	0.597561	Hvol_chr	813856	246	0.666667	457.976	539.807	517.826	558.562	471.254	396.433	43.21	99.6691	3.44707	1.99186	1	0.00022877	1	0	0
HFX_2438	HVO_2429	Hmed_chr	2378107	234	0.619658	Hvol_chr	2297695	231	0.709957	481.462	567.49	198.523	303.486	227.761	234.592	133.174	143.186	0.774208	0.712268	0	NA	NA	NA	0
HFX_0609	HVO_0634	Hmed_chr	574599	1227	0.600652	Hvol_chr	569203	1227	0.643032	424.117	474.527	361.288	422.802	228.632	239.61	265.147	782.369	-0.213764	-1.70716	1	0.00022877	0	1	0
HFX_OPERON_355	HVO_OPERON_355	Hmed_chr	2398124	915	0.543169	Hvol_chr	2318839	897	0.608696	416.29	457.713	391.955	459.552	417.987	362.475	1079.45	592.162	-1.36877	-0.708112	1	0.00022877	0	1	0
HFX_1755	HVO_1661	Hmed_chr	1671238	363	0.570248	Hvol_chr	1525352	363	0.669421	428.598	365.82	435.145	525.306	45.7595	44.2094	36.9281	97.8403	0.309352	-1.14607	0	NA	NA	NA	0
HFX_OPERON_226	HVO_OPERON_226	Hmed_chr	1482645	6748	0.653379	Hvol_chr	1370298	6721	0.687249	329.143	292.155	296.43	322.102	464.726	562.562	539.849	1270.78	-0.216173	-1.17564	1	0.00022877	0	1	0
HFX_2625	HVO_2611	Hmed_chr	2551143	813	0.677737	Hvol_chr	2459475	810	0.753086	290.349	326.673	169.847	207.719	160.651	157.722	26.3431	50.3879	2.60843	1.64623	1	0.00022877	1	0	0
HFX_0552	HVO_0574	Hmed_chr	519374	801	0.649189	Hvol_chr	511562	801	0.712859	341.583	446.34	292.62	318.58	440.676	261.177	84.2971	128.074	2.38616	1.02805	1	0.00022877	1	0	0
HFX_1580	HVO_1517	Hmed_chr	1493779	927	0.623517	Hvol_chr	1381400	912	0.607456	457.2	330.577	452.553	458.144	203.815	271.021	139.06	142.321	0.551549	0.929261	1	0.00022877	1	0	0
HFX_2180	HVO_2135	Hmed_chr	2118390	1368	0.618421	Hvol_chr	2000143	1341	0.715138	376.482	336.014	239.382	292.758	65.6554	63.4297	45.9786	26.6966	0.51395	1.2485	1	0.00022877	1	0	0
HFX_0369	HVO_0401	Hmed_chr	347204	459	0.618736	Hvol_chr	356734	459	0.675381	444.15	400.581	488.449	476.532	169.516	163.444	476	1168.05	-1.48954	-2.83723	1	0.00022877	0	1	0
HFX_1132	HVO_1124	Hmed_chr	1076745	285	0.607018	Hvol_chr	1024386	285	0.65614	470.602	465.939	411.209	364.055	64.6497	47.4266	81.2084	147.665	-0.328985	-1.63855	0	NA	NA	NA	0
HFX_0492	HVO_0519	Hmed_chr	451237	1464	0.637978	Hvol_chr	453269	1452	0.692149	406.762	488.413	308.813	357.285	330.93	341.853	378.315	524.919	-0.193061	-0.618717	1	0.00022877	0	1	0
HFX_0270	HVO_0283	Hmed_chr	252389	2055	0.607786	Hvol_chr	254076	2055	0.657421	433.366	497.071	349.612	383.446	743.265	720.649	128.474	309.634	2.5324	1.21874	1	0.00022877	1	0	0
HFX_1847	HVO_1763	Hmed_chr	1775501	1002	0.641717	Hvol_chr	1631305	1002	0.741517	353.374	316.027	193.239	226.687	100.535	57.826	85.2334	120.163	0.238211	-1.0552	1	NA	NA	NA	0
HFX_OPERON_354	HVO_OPERON_354	Hmed_chr	2396637	803	0.599004	Hvol_chr	2317858	803	0.648817	360.775	318.02	399.765	394.614	237.322	181.247	227.873	414.88	0.0586136	-1.19473	1	NA	NA	NA	0
HFX_1086	HVO_1079	Hmed_chr	1038122	972	0.61214	Hvol_chr	984665	978	0.639059	386.359	441.381	395.962	346.942	2091.55	1464	742.075	2039.62	1.49494	-0.478384	1	NA	NA	NA	0
HFX_0281	HVO_0294	Hmed_chr	261132	1005	0.666667	Hvol_chr	262634	1005	0.720398	325.629	386.232	283.923	284.606	197.697	116.146	30.558	42.9061	2.69366	1.43669	1	0.00022877	1	0	0
HFX_2249	HVO_2191	Hmed_chr	2195021	987	0.646403	Hvol_chr	2060384	984	0.679878	402.229	507.119	398.726	359.075	711.752	636.254	335.729	559.322	1.08408	0.185923	1	0.00022877	1	0	0
HFX_1933	HVO_1851	Hmed_chr	1859354	648	0.626543	Hvol_chr	1710559	648	0.675926	356.002	362.563	503.251	519.298	528.356	369.215	213.654	348.532	1.30624	0.0831725	1	0.00719867	1	0	0
HFX_1140	HVO_1132	Hmed_chr	1084433	1332	0.652402	Hvol_chr	1031858	1332	0.68994	310.131	299.082	263.952	294.737	1607.78	1753.21	738.008	1920	1.12336	-0.131108	1	NA	NA	NA	0
HFX_OPERON_258	HVO_OPERON_258	Hmed_chr	1729529	3127	0.594819	Hvol_chr	1582513	3099	0.691836	398.033	388.731	356.794	435.245	51.448	48.4425	53.6301	60.15	-0.0599286	-0.312292	1	0.117311	0	0	0
HFX_0269	HVO_0282	Hmed_chr	250442	1857	0.622509	Hvol_chr	252148	1857	0.675283	392.903	363.047	323.78	382.049	98.7049	79.5695	61.4707	113.574	0.683222	-0.513344	1	NA	NA	NA	0
HFX_1911	HVO_1792	Hmed_chr	1839972	489	0.566462	Hvol_chr	1657128	489	0.617587	493.699	459.562	635.624	705.353	235.959	166.487	143.061	228.554	0.721908	-0.457124	1	NA	NA	NA	0
HFX_1739	HVO_1649	Hmed_chr	1654839	1209	0.632754	Hvol_chr	1511538	1209	0.66005	319.496	405.551	425.671	456.93	336	331.252	192.829	436.96	0.801142	-0.399575	1	NA	NA	NA	0
HFX_1408	HVO_1331	Hmed_chr	1325216	408	0.617647	Hvol_chr	1210934	402	0.666667	499.669	300.436	481.656	474.344	165.114	153.006	345.439	250.078	-1.06497	-0.708791	1	0.00022877	0	1	0
HFX_0324	HVO_0339	Hmed_chr	306168	1269	0.661939	Hvol_chr	307680	1269	0.727344	342.438	354.178	277.055	254.124	108.317	84.152	99.1759	173.562	0.127203	-1.04438	1	NA	NA	NA	0
HFX_0847	HVO_0873	Hmed_chr	803945	480	0.635417	Hvol_chr	791827	480	0.708333	447.072	532.022	297.232	338.842	93.473	40.8232	70.9626	73.6435	0.39749	-0.851168	0	NA	NA	NA	0
HFX_OPERON_157	HVO_OPERON_157	Hmed_chr	1002182	1775	0.668732	Hvol_chr	956966	1775	0.71831	362.695	339.535	200.946	165.883	290.53	238.301	216.989	399.54	0.421065	-0.745559	1	NA	NA	NA	0
HFX_OPERON_160	HVO_OPERON_160	Hmed_chr	1010861	3084	0.630999	Hvol_chr	964613	3060	0.671242	377.489	324.595	304.726	344.569	305.36	318.466	172.019	225.85	0.827942	0.495775	1	0.00022877	1	0	0
HFX_OPERON_119	HVO_OPERON_119	Hmed_chr	718842	1364	0.66349	Hvol_chr	715844	1349	0.738325	314.655	344.488	169.973	160.062	174.579	192.222	82.62	90.6539	1.07931	1.08433	1	0.00022877	1	0	0
HFX_OPERON_357	HVO_OPERON_357	Hmed_chr	2412324	2789	0.616708	Hvol_chr	2329410	2743	0.694131	411.646	380.904	269.353	323.051	49.4798	42.934	44.9847	26.4441	0.137403	0.699173	1	0.00022877	1	0	0
HFX_1759	HVO_1666	Hmed_chr	1673082	504	0.615079	Hvol_chr	1527009	501	0.672655	383.205	445.885	589.888	559.722	694.992	557.487	663.943	763.947	0.0659386	-0.454535	1	NA	NA	NA	0
HFX_OPERON_317	HVO_OPERON_317	Hmed_chr	2199975	2679	0.645763	Hvol_chr	2066232	2656	0.711596	360.461	308.847	188.008	235.444	223.04	139.084	78.6626	59.4975	1.50355	1.22505	1	0.00022877	1	0	0
HFX_0661	HVO_0703	Hmed_chr	624894	264	0.613636	Hvol_chr	629659	261	0.681992	569.001	619.08	370.93	440.508	1287.57	1351.01	845.932	852.321	0.606032	0.664568	1	0.00022877	1	0	0
HFX_0730	HVO_0771	Hmed_chr	688733	789	0.692015	Hvol_chr	691757	789	0.765526	319.58	375.45	64.5806	85.2991	81.9535	64.9999	15.7951	27.3473	2.37532	1.24904	0	NA	NA	NA	0
HFX_0306	HVO_0320	Hmed_chr	287219	384	0.588542	Hvol_chr	289648	384	0.726562	516.927	585.224	265.386	219.079	175.992	126.148	53.8629	84.1765	1.70815	0.583632	0	NA	NA	NA	0
HFX_1369	HVO_1303	Hmed_chr	1290653	429	0.587413	Hvol_chr	1187908	429	0.62704	475.209	404.783	451.342	431.417	249.735	141.655	206.278	258.493	0.27581	-0.867745	1	NA	NA	NA	0
HFX_OPERON_113	HVO_OPERON_113	Hmed_chr	663544	9965	0.672654	Hvol_chr	668291	9940	0.741348	354.248	373.125	129.692	141.057	87.8427	70.5692	29.5345	42.5503	1.57252	0.72987	1	0.00022877	1	0	0
HFX_2848	HVO_2856	Hmed_chr	2759609	270	0.622222	Hvol_chr	2694411	270	0.681481	357.658	529.657	452.925	290.807	110.762	70.549	122.665	169.177	-0.147254	-1.26184	0	NA	NA	NA	0
HFX_1774	HVO_1683	Hmed_chr	1684218	1518	0.64361	Hvol_chr	1538897	1497	0.696059	328.677	363.373	347.182	432.713	107.654	78.6453	108.626	63.2922	-0.0129709	0.313333	1	NA	NA	NA	0
HFX_1931	HVO_1849	Hmed_chr	1857566	1356	0.657817	Hvol_chr	1708769	1335	0.72809	312.555	346.52	240.458	260.466	87.2568	64.7286	113.355	58.5033	-0.377506	0.145885	1	NA	NA	NA	0
HFX_OPERON_29	HVO_OPERON_29	Hmed_chr	192458	3012	0.619854	Hvol_chr	182364	2973	0.696266	398.981	464.618	445.613	462.18	621.496	622.876	293.914	245.097	1.08035	1.3456	1	0.00022877	1	0	0
HFX_0370	HVO_0403	Hmed_chr	347853	978	0.611452	Hvol_chr	358032	969	0.678019	367.532	543.119	289.213	402.255	196.722	265.467	338.035	719.126	-0.781014	-1.43771	1	0.00022877	0	1	1
HFX_0323	HVO_0338	Hmed_chr	305050	939	0.626198	Hvol_chr	306563	975	0.668718	377.083	337.23	344.92	431.417	233.233	125.297	316.892	369.486	-0.442222	-1.56017	1	0.00022877	0	1	0
HFX_0973	HVO_0975	Hmed_chr	928287	1755	0.642735	Hvol_chr	885369	1749	0.695826	317.918	308.482	227.24	277.374	227.277	189.597	89.3672	122.422	1.34663	0.631075	1	0.00022877	1	0	0
HFX_1826	HVO_1749	Hmed_chr	1755179	858	0.604895	Hvol_chr	1619596	855	0.62924	462.704	464.31	554.238	534.603	791.04	614.136	1094.75	1388.64	-0.468781	-1.17704	1	0.00022877	0	1	0
HFX_1875	HVO_1831	Hmed_chr	1806123	585	0.62906	Hvol_chr	1690567	582	0.656357	412.682	471.453	569.075	530.005	1582.44	1461.46	1706.02	2271.93	-0.108484	-0.636515	1	0.00656604	0	1	0
HFX_1491	HVO_1415	Hmed_chr	1406603	699	0.652361	Hvol_chr	1289458	693	0.720058	283.977	482.245	264.697	275.16	195.253	111.305	197.513	130.765	-0.0166073	-0.232454	1	0.855206	0	0	0
HFX_2076	HVO_1981	Hmed_chr	1995889	606	0.610561	Hvol_chr	1827568	594	0.664983	380.675	387.691	463.219	405.996	380.724	569.683	602.438	439.304	-0.662066	0.374939	1	NA	NA	NA	0
HFX_1003	HVO_1007	Hmed_chr	959408	1413	0.65322	Hvol_chr	916212	1395	0.716129	326.524	375.917	281.252	279.416	58.8598	32.6125	135.186	62.8401	-1.19959	-0.946261	1	0.00022877	0	1	0
HFX_1902	HVO_1803	Hmed_chr	1830395	603	0.597015	Hvol_chr	1666075	603	0.636816	391.466	457.38	540.807	632.458	904.475	512.604	429.801	510.106	1.07341	0.00704803	1	0.905391	0	0	0
HFX_0733	HVO_0773	Hmed_chr	690296	759	0.619236	Hvol_chr	693329	756	0.685185	353.417	363.373	343.738	370.927	497.118	440.073	349.825	455.738	0.506952	-0.0504619	1	NA	NA	NA	0
HFX_1741	HVO_1651	Hmed_chr	1658803	1182	0.667513	Hvol_chr	1515581	1176	0.729592	317.716	224.691	272.968	286.144	217.843	173.156	172.25	194.493	0.338786	-0.167639	1	NA	NA	NA	0
HFX_OPERON_159	HVO_OPERON_159	Hmed_chr	1008488	2342	0.629804	Hvol_chr	962244	2342	0.684458	327.573	287.864	278.485	323.286	348.006	361.402	114.273	243.836	1.60663	0.567694	1	0.00022877	1	0	0
HFX_0757	HVO_0792	Hmed_chr	713882	1188	0.624579	Hvol_chr	711644	1179	0.662426	370.302	438.515	345.745	318.714	213.827	205.612	187.334	209.832	0.190832	-0.0293088	1	NA	NA	NA	0
HFX_1416	HVO_1339	Hmed_chr	1333731	381	0.622047	Hvol_chr	1219399	378	0.698413	380.187	268.105	444.838	393.183	184.911	134.237	139.011	116.95	0.411632	0.198893	0	NA	NA	NA	0
HFX_2253	HVO_2197	Hmed_chr	2199438	426	0.598592	Hvol_chr	2065693	423	0.690307	377.807	527.526	421.606	464.053	127.277	69.4005	198.125	135.999	-0.638443	-0.970579	0	NA	NA	NA	0
HFX_0419	HVO_0454	Hmed_chr	391871	999	0.627628	Hvol_chr	404006	996	0.667671	429.619	562.377	450.197	413.874	1162.49	788.798	2018.49	2238.91	-0.796058	-1.50507	1	0.00022877	0	1	0
HFX_2265	HVO_2208	Hmed_chr	2209475	321	0.604361	Hvol_chr	2075199	321	0.64486	551.528	381.862	492.08	471.736	197.172	105.781	122.506	133.707	0.686598	-0.338005	0	NA	NA	NA	0
HFX_2927	HVO_2934	Hmed_chr	2834484	414	0.620773	Hvol_chr	2764847	411	0.708029	336.924	271.408	247.952	300.207	147.939	105.118	280.925	237.363	-0.925182	-1.17509	1	0.00022877	0	1	0
HFX_0653	HVO_0694	Hmed_chr	620252	714	0.609244	Hvol_chr	624993	714	0.635854	330.608	357.662	406.777	424.166	668.265	555.69	399.432	656.224	0.742469	-0.239908	1	NA	NA	NA	0
HFX_0485	HVO_0511	Hmed_chr	446763	789	0.614702	Hvol_chr	448281	789	0.656527	428.373	517.861	419.774	518.903	443.72	526.159	429.92	1030.51	0.0455802	-0.969793	1	NA	NA	NA	0
HFX_2182	HVO_2138	Hmed_chr	2120187	618	0.610032	Hvol_chr	2002317	615	0.699187	468.775	479.336	331.409	387.573	70.1981	32.3395	76.7989	52.1785	-0.129653	-0.690158	0	NA	NA	NA	0
HFX_1553	HVO_1488	Hmed_chr	1467551	1239	0.631961	Hvol_chr	1358000	1239	0.661824	402.69	428.709	304.326	441.34	1196.34	1116.97	460.785	848.109	1.37646	0.397271	1	0.00022877	1	0	0
HFX_2344	HVO_2335	Hmed_chr	2283727	738	0.619241	Hvol_chr	2200230	741	0.674764	385.282	346.03	247.55	386.004	312.694	233.968	113.948	228.101	1.45638	0.0366401	1	0.475866	0	0	0
HFX_2349	HVO_2340	Hmed_chr	2289191	1308	0.626147	Hvol_chr	2205622	1314	0.661339	352.736	304.57	337.367	401.211	160.665	107.232	116.203	215.201	0.467409	-1.00494	1	NA	NA	NA	0
HFX_1944	HVO_1862	Hmed_chr	1867601	1140	0.612281	Hvol_chr	1718904	1140	0.659649	258.831	439.058	505.071	516.565	396.898	162.827	345.71	299.962	0.199208	-0.881441	1	NA	NA	NA	0
HFX_0787	HVO_0818	Hmed_chr	744990	1170	0.664957	Hvol_chr	737956	1170	0.709402	284.292	349.225	239.528	218.105	264.276	184.175	93.0896	126.965	1.50535	0.536644	1	0.00022877	1	0	0
HFX_0856	HVO_0882	Hmed_chr	811739	1140	0.618421	Hvol_chr	799635	1137	0.690413	334.128	331.534	250.961	273.762	299.07	270.25	144.746	208.749	1.04696	0.372525	1	0.00022877	1	0	0
HFX_2617	HVO_2599	Hmed_chr	2544249	702	0.623932	Hvol_chr	2448882	702	0.65812	435.609	276.469	464.539	423.427	398.47	404.61	127.663	252.297	1.64214	0.68141	1	0.00022877	1	0	0
HFX_0734	HVO_0774	Hmed_chr	691116	912	0.627193	Hvol_chr	694155	903	0.715393	388.247	358.415	208.782	295.016	504.154	321.381	545.026	336.619	-0.112463	-0.0668343	1	0.0267935	0	1	0
HFX_0272	HVO_0285	Hmed_chr	255003	1173	0.612958	Hvol_chr	256758	1173	0.664962	274.418	478.956	295.386	337.079	359.323	182.651	66.3576	67.2242	2.43695	1.44204	1	0.00022877	1	0	0
HFX_0237	HVO_0233	Hmed_chr	225209	852	0.664319	Hvol_chr	209972	852	0.706573	333.73	371.666	478.442	434.455	197.517	190.173	200.141	370.148	-0.0190382	-0.960789	1	0.636195	0	0	0
HFX_2451	HVO_2446	Hmed_chr	2393493	936	0.589744	Hvol_chr	2314765	936	0.691239	280.853	425.617	293.966	314.575	279.679	293.34	286.122	577.81	-0.032859	-0.978019	1	0.306157	0	0	0
HFX_0307	HVO_0321	Hmed_chr	287743	1248	0.595353	Hvol_chr	290089	1245	0.628916	408.383	466.542	343.787	407.68	746.66	638.267	478.269	653.703	0.64263	-0.0344756	1	NA	NA	NA	0
HFX_OPERON_99	HVO_OPERON_99	Hmed_chr	599698	1650	0.667273	Hvol_chr	601895	1642	0.705238	364.16	445.737	369.278	336.437	221.226	259.81	195.707	304.567	0.176825	-0.229301	1	NA	NA	NA	0
HFX_0376	HVO_0408	Hmed_chr	354272	1044	0.619732	Hvol_chr	363561	1038	0.666667	472.766	508.784	363.257	394.426	165.284	150.993	168.994	192.784	-0.0320235	-0.352508	1	0.420364	0	0	0
HFX_0726	HVO_0768	Hmed_chr	684340	1707	0.639719	Hvol_chr	688631	1698	0.680801	345.715	490.694	267.074	322.038	393.489	362.01	277.095	328.884	0.505944	0.138448	1	0.00022877	1	0	0
HFX_0304	HVO_0318	Hmed_chr	284297	2004	0.61976	Hvol_chr	286684	1977	0.703085	398.885	504.624	306.704	333.328	118.603	110.521	92.1317	61.7983	0.364367	0.838686	1	0.00022877	1	0	0
HFX_1812	HVO_1719	Hmed_chr	1736661	384	0.604167	Hvol_chr	1588773	384	0.666667	279.42	425.617	464.426	664.539	76.5482	51.436	211.088	270.113	-1.4634	-2.39272	0	NA	NA	NA	0
HFX_0234	HVO_0230	Hmed_chr	223301	420	0.640476	Hvol_chr	208346	417	0.71223	383.205	413.457	366.576	423.657	152.306	114.666	121.301	104.128	0.32838	0.139076	0	NA	NA	NA	0
HFX_2162	HVO_2093	Hmed_chr	2097726	1470	0.62449	Hvol_chr	1956917	1470	0.678231	416.051	340.494	339.694	391.063	54.7821	31.1034	34.6949	37.952	0.658983	-0.287102	0	NA	NA	NA	0
HFX_0313	HVO_0328	Hmed_chr	295430	897	0.625418	Hvol_chr	297455	891	0.703704	370.816	341.633	400.313	346.198	94.2637	59.6301	68.2598	51.172	0.465666	0.220687	0	NA	NA	NA	0
HFX_1139	HVO_1131	Hmed_chr	1084152	186	0.580645	Hvol_chr	1031564	186	0.612903	490.337	329.51	410.92	407.062	742.197	788.027	956.89	1913.15	-0.366551	-1.27963	1	0.00022877	0	1	0
HFX_0448	HVO_0482	Hmed_chr	419160	363	0.597796	Hvol_chr	431247	363	0.636364	428.598	450.24	378.998	455.78	2833	2545.72	1373.62	2307.24	1.04434	0.14191	1	0.00635422	1	0	0
HFX_0546	HVO_0569	Hmed_chr	513906	912	0.629386	Hvol_chr	506363	912	0.657895	364.717	604.825	340.812	424.321	272.081	194.487	172.419	230.323	0.65812	-0.243984	1	NA	NA	NA	0
HFX_OPERON_163	HVO_OPERON_163	Hmed_chr	1049239	1132	0.642226	Hvol_chr	996181	1132	0.683746	322.271	288.758	265.574	274.971	326.334	260.702	192.175	285.487	0.763934	-0.13102	1	NA	NA	NA	0
HFX_2026	HVO_1934	Hmed_chr	1948222	1248	0.650641	Hvol_chr	1781433	1242	0.740741	412.682	319.213	229.745	191.914	66.6947	34.9209	40.3894	28.9995	0.723594	0.268059	0	NA	NA	NA	0
HFX_2251	HVO_2193	Hmed_chr	2197481	1020	0.630392	Hvol_chr	2061701	1020	0.671569	462.851	330.479	419.622	467.368	621.854	783.007	632.564	1509.99	-0.0246363	-0.947445	1	0.169208	0	0	0
HFX_0515	HVO_0543	Hmed_chr	472407	261	0.597701	Hvol_chr	474201	261	0.659004	472.766	547.921	507.589	451.252	102.321	87.5302	142.042	224.575	-0.473214	-1.35934	0	NA	NA	NA	0
HFX_0233	HVO_0228	Hmed_chr	222461	744	0.670699	Hvol_chr	206630	744	0.75	346.12	425.617	95.8814	131.918	49.8183	38.7293	78.7907	113.13	-0.66135	-1.54649	0	NA	NA	NA	0
HFX_OPERON_152	HVO_OPERON_152	Hmed_chr	963977	2101	0.653974	Hvol_chr	920789	2094	0.719675	329.399	418.122	197.1	183.465	302.796	293.542	276.562	379.739	0.130744	-0.37144	1	NA	NA	NA	0
HFX_1144	HVO_1135	Hmed_chr	1090405	906	0.645695	Hvol_chr	1036430	906	0.719647	396.739	293.14	174.346	185.709	533.236	263.126	158.938	149.203	1.74631	0.818474	1	0.00022877	1	0	0
HFX_1134	HVO_1125	Hmed_chr	1079182	1485	0.63367	Hvol_chr	1024689	1485	0.684175	382.947	398.963	233.325	281.365	470.997	455.094	246.423	433.018	0.934582	0.071735	1	0.00022877	1	0	0
HFX_2747	HVO_2736	Hmed_chr	2671782	2289	0.66623	Hvol_chr	2580707	2265	0.74128	283.595	357.005	179.97	214.184	111.82	131.856	72.9266	72.8528	0.616664	0.855907	1	0.00022877	1	0	0
HFX_0283	HVO_0297	Hmed_chr	263058	498	0.65261	Hvol_chr	265238	495	0.69697	366.276	635.862	380.869	351.234	151.571	95.106	149.737	113.314	0.0175621	-0.252714	0	NA	NA	NA	0
HFX_1467	HVO_1391	Hmed_chr	1381435	456	0.585526	Hvol_chr	1264940	456	0.627193	458.837	448.018	257.005	418.171	250.322	239.806	232.533	401.086	0.106354	-0.742042	1	NA	NA	NA	0
HFX_1029	HVO_1031	Hmed_chr	982360	1029	0.613217	Hvol_chr	939491	1029	0.675413	364.957	506.274	277.301	354.273	472.703	314.451	281.228	339.434	0.749194	-0.110294	1	NA	NA	NA	0
HFX_1019	HVO_1021	Hmed_chr	974123	765	0.656209	Hvol_chr	930999	765	0.71634	413.761	520.755	286.409	241.932	999.223	639.221	61.8772	71.9879	4.01333	3.15049	1	0.00022877	1	0	0
HFX_0443	HVO_0477	Hmed_chr	413546	960	0.655208	Hvol_chr	425456	960	0.704167	290.597	436.258	260.078	330.079	226.947	211.067	163.252	272.011	0.475252	-0.365967	1	NA	NA	NA	0
HFX_2092	HVO_1997	Hmed_chr	2013944	774	0.620155	Hvol_chr	1842074	774	0.679587	402.018	422.318	355.494	362.301	235.11	179.276	188.378	256.381	0.319708	-0.516101	1	NA	NA	NA	0
HFX_2422	HVO_2417	Hmed_chr	2361279	588	0.610544	Hvol_chr	2285471	588	0.642857	437.948	347.443	398.621	367.218	1149.94	1013.32	842.476	1319.76	0.44885	-0.381186	1	NA	NA	NA	0
HFX_2904	HVO_2908	Hmed_chr	2816820	1149	0.633594	Hvol_chr	2744356	1140	0.692105	462.247	453.399	473.784	457.529	152.907	158.505	213.218	222.875	-0.479671	-0.491705	1	0.00022877	0	1	0
HFX_2166	HVO_2095	Hmed_chr	2102512	1020	0.630392	Hvol_chr	1959773	1014	0.691321	373.437	400.581	376.88	326.328	844.232	672.122	28.7376	26.8503	4.87663	4.64572	1	0.00022877	1	0	0
HFX_2040	HVO_1945	Hmed_chr	1963445	1083	0.625115	Hvol_chr	1796200	1080	0.722222	401.25	518.758	316.104	311.579	159.012	126.538	76.1929	88.1788	1.06141	0.521071	1	0.00022877	1	0	0
HFX_1625	HVO_1565	Hmed_chr	1546832	1758	0.660978	Hvol_chr	1433356	1758	0.713311	335.685	226.609	313.029	358.9	180.697	147.986	85.1418	122.926	1.08563	0.267665	1	0.00022877	1	0	0
HFX_0521	HVO_0548	Hmed_chr	477640	1485	0.632997	Hvol_chr	478045	1482	0.699055	289.016	405.841	237.236	350.053	146.213	154.125	67.8032	108.164	1.10865	0.510887	1	0.00022877	1	0	0
HFX_0434	HVO_0468	Hmed_chr	405117	291	0.659794	Hvol_chr	418158	291	0.683849	516.207	456.332	420.24	404.731	390.274	342.54	177.602	273.962	1.13584	0.322293	1	0.00022877	1	0	0
HFX_2305	HVO_2297	Hmed_chr	2246604	1089	0.656566	Hvol_chr	2166149	1080	0.692593	359.628	356.44	339.694	392.07	282.161	271.255	269.33	251.104	0.0671453	0.111364	1	0.0133915	1	0	0
HFX_OPERON_48	HVO_OPERON_48	Hmed_chr	297433	1574	0.591487	Hvol_chr	299452	1564	0.650895	364.702	421.832	312.762	437.485	91.7193	55.9423	122.32	85.0632	-0.415358	-0.604596	1	0.00022877	0	1	0
HFX_0358	HVO_0392	Hmed_chr	334324	357	0.588235	Hvol_chr	347026	357	0.613445	345.636	486.42	471.004	557.7	1368.27	905.046	488.134	569.755	1.48701	0.66765	1	0.00022877	1	0	0
HFX_OPERON_211	HVO_OPERON_211	Hmed_chr	1388353	3943	0.616028	Hvol_chr	1272027	3925	0.670318	334.709	282.378	340.127	400.805	111.062	113.417	169.018	212.874	-0.605806	-0.90837	1	0.00022877	0	1	0
HFX_2275	HVO_2223	Hmed_chr	2218455	978	0.653374	Hvol_chr	2087596	978	0.698364	351.075	365.561	291.762	410.022	125.941	90.002	28.4837	35.6143	2.14453	1.3375	1	0.00022877	1	0	0
HFX_1746	HVO_1655	Hmed_chr	1661953	381	0.645669	Hvol_chr	1518788	381	0.682415	436.511	321.727	534.951	537.289	813.245	582.391	649.863	810.141	0.323554	-0.476185	1	NA	NA	NA	0
HFX_1660	HVO_1605	Hmed_chr	1583896	1566	0.597701	Hvol_chr	1475645	1563	0.664107	349.436	339.189	404.243	538.236	140.115	151.472	181.227	291.635	-0.371186	-0.945116	1	0.00022877	0	1	0
HFX_2730	HVO_2720	Hmed_chr	2656041	567	0.617284	Hvol_chr	2565002	561	0.655971	435.245	432.373	563.129	459.87	200.968	119.332	129.04	62.3551	0.639145	0.936399	0	NA	NA	NA	0
HFX_OPERON_260	HVO_OPERON_260	Hmed_chr	1743759	1440	0.565278	Hvol_chr	1596084	1432	0.609637	420.993	418.524	508.83	511.102	198.871	157.455	653.787	598.52	-1.71699	-1.92646	1	0.00022877	0	1	0
HFX_0684	HVO_0725	Hmed_chr	645225	846	0.6513	Hvol_chr	649318	846	0.687943	348.78	422.599	271.033	331.467	384.908	313.483	492.217	683.907	-0.354781	-1.12541	1	0.00022877	0	1	0
HFX_1079	HVO_1073	Hmed_chr	1033181	684	0.634503	Hvol_chr	979756	675	0.68	501.976	388.283	203.816	328.196	629.664	440.981	380.232	175.479	0.727702	1.32942	1	0.00022877	1	0	0
HFX_1556	HVO_1492	Hmed_chr	1471212	447	0.590604	Hvol_chr	1362157	444	0.637387	504.081	251.371	447.57	448.421	315.513	221.842	503.58	378.762	-0.674523	-0.771761	1	0.00022877	0	1	0
HFX_0189	HVO_0190	Hmed_chr	178609	909	0.653465	Hvol_chr	170943	897	0.700111	348.215	348.36	568.05	512.698	264.105	257.479	381.017	244.907	-0.528745	0.0722203	1	NA	NA	NA	0
HFX_0516	HVO_0544	Hmed_chr	472923	1422	0.61955	Hvol_chr	474717	1416	0.676554	528.186	402.271	388.633	340.624	115.965	99.5918	34.2615	36.8026	1.75904	1.43622	1	0.00022877	1	0	0
HFX_1670	HVO_1611	Hmed_chr	1593451	204	0.573529	Hvol_chr	1481424	204	0.607843	552.265	550.799	624.438	508.606	84.8211	67.2536	325.215	436.188	-1.9389	-2.69727	0	NA	NA	NA	0
HFX_0309	HVO_0324	Hmed_chr	291416	1764	0.649093	Hvol_chr	293437	1764	0.688209	419.7	405.35	366.847	392.653	471.404	410.717	251.143	368.87	0.908456	0.155032	1	0.00022877	1	0	0
HFX_1745	HVO_1654	Hmed_chr	1660873	921	0.647123	Hvol_chr	1517723	921	0.698154	297.077	310.548	359.611	289.25	446.105	444.708	299.992	500.931	0.57246	-0.171753	1	NA	NA	NA	0
HFX_0630	HVO_0660	Hmed_chr	593127	741	0.59919	Hvol_chr	589320	741	0.71525	376.482	468.696	226.921	280.042	146.587	82.791	42.7878	41.7723	1.77649	0.986928	0	NA	NA	NA	0
HFX_OPERON_162	HVO_OPERON_162	Hmed_chr	1040386	1703	0.625954	Hvol_chr	986942	1703	0.672343	311.874	383.88	296.21	294.746	532.865	484.437	202.641	306.956	1.39484	0.658279	1	0.00022877	1	0	0
HFX_1594	HVO_1534	Hmed_chr	1514285	555	0.623423	Hvol_chr	1401868	555	0.697297	463.988	460.127	367.237	439.578	137.52	122.137	83.073	121.993	0.727186	0.001704	0	NA	NA	NA	0
HFX_2270	HVO_2213	Hmed_chr	2212619	501	0.630739	Hvol_chr	2078046	498	0.678715	492.582	530.11	450.197	371.642	156.03	110.319	173.439	134.379	-0.152607	-0.284629	1	0.00676988	0	1	0
HFX_1192	HVO_1179	Hmed_chr	1129881	1065	0.648826	Hvol_chr	1073681	1065	0.720188	332.47	335.698	220.084	205.379	110.696	93.8007	86.0177	120.321	0.363899	-0.359217	1	NA	NA	NA	0
HFX_2881	HVO_2887	Hmed_chr	2790687	1233	0.607461	Hvol_chr	2725011	1224	0.67402	404.649	422.511	499.55	513.188	42.5558	50.4395	105.859	121.391	-1.31472	-1.26703	1	0.00022877	0	1	0
HFX_1183	HVO_1171	Hmed_chr	1123376	747	0.650602	Hvol_chr	1068092	747	0.709505	344.73	328.187	218.277	315.333	259.198	206.424	214.043	278.401	0.276155	-0.431553	1	NA	NA	NA	0
HFX_OPERON_394	HVO_OPERON_394	Hmed_chr	2665338	5255	0.635585	Hvol_chr	2574310	5208	0.683948	355.276	388.766	398.201	381.756	44.162	29.1707	59.8031	34.518	-0.437414	-0.242826	1	0.00022877	0	1	0
HFX_0528	HVO_0555	Hmed_chr	490385	1698	0.641343	Hvol_chr	490290	1671	0.702573	372.823	439.153	271.389	303.747	46.7948	36.0928	40.2828	15.6232	0.216185	1.20802	0	NA	NA	NA	0
HFX_1419	HVO_1342	Hmed_chr	1336063	336	0.577381	Hvol_chr	1221860	336	0.625	447.072	608.025	500.442	509.097	721.47	463.714	779.21	829.105	-0.111072	-0.838319	1	0.0104247	0	1	0
HFX_OPERON_365	HVO_OPERON_365	Hmed_chr	2465886	976	0.627049	Hvol_chr	2372097	976	0.677254	395.769	429.106	292.36	402.243	449.918	478.326	556.624	960.234	-0.307043	-1.00539	1	0.00022877	0	1	0
HFX_1018	HVO_1020	Hmed_chr	972710	1263	0.637371	Hvol_chr	929621	1260	0.675397	433.267	372.036	291.166	331.609	801.473	742.735	654.23	821.342	0.292855	-0.145135	1	NA	NA	NA	0
HFX_0436	HVO_0470	Hmed_chr	406508	1104	0.657609	Hvol_chr	419599	1104	0.722826	301.288	379.355	341.54	299.725	166.282	125.561	63.2481	77.8295	1.39454	0.69	1	0.00022877	1	0	0
HFX_1615	HVO_1553	Hmed_chr	1535077	1341	0.668904	Hvol_chr	1421746	1329	0.732129	324.052	380.866	233.875	267.972	56.5586	46.6686	37.3908	26.5352	0.597062	0.814543	0	NA	NA	NA	0
HFX_2381	HVO_2373	Hmed_chr	2320931	378	0.650794	Hvol_chr	2237561	378	0.669312	411.59	486.42	336.998	415.438	1511.73	1377.98	2581.14	3783.9	-0.771804	-1.45732	1	0.00022877	0	1	0
HFX_OPERON_257	HVO_OPERON_257	Hmed_chr	1710583	7561	0.640524	Hvol_chr	1565815	7562	0.692806	322.133	355.31	310.63	356.737	281.73	242.437	371.675	518.47	-0.399727	-1.09665	1	0.00022877	0	1	0
HFX_2681	HVO_2662	Hmed_chr	2609490	993	0.645519	Hvol_chr	2511079	990	0.685859	394.396	401.186	386.016	405.052	426.484	237.303	255.864	190.938	0.737113	0.313624	1	0.00022877	1	0	0
HFX_2689	HVO_2671	Hmed_chr	2617614	1188	0.659091	Hvol_chr	2521275	1188	0.698653	338.691	481.507	368.86	424.88	247.081	210.768	222.498	304.204	0.151192	-0.52938	1	NA	NA	NA	0
HFX_2023	HVO_1931	Hmed_chr	1945562	618	0.587379	Hvol_chr	1779189	618	0.634304	529.542	495.865	412.25	485.518	352.912	278.464	210.638	266.414	0.744546	0.0638175	1	0.0129879	1	0	0
HFX_1042	HVO_1044	Hmed_chr	995405	813	0.627306	Hvol_chr	952064	813	0.670357	389.332	439.752	294.569	327.675	327.308	253.381	225.972	280.181	0.534503	-0.145049	1	NA	NA	NA	0
HFX_0883	HVO_0913	Hmed_chr	838658	1443	0.602218	Hvol_chr	828791	1443	0.684685	423.835	467.206	278.959	342.024	144.811	139.639	80.5764	123.55	0.845736	0.176609	1	0.00022877	1	0	0
HFX_2258	HVO_2201	Hmed_chr	2202686	1188	0.643098	Hvol_chr	2068924	1176	0.721088	361.27	490.105	203.643	271.836	159.787	121.195	95.4421	56.5357	0.743454	1.10009	1	0.00022877	1	0	0
HFX_2264	HVO_2207	Hmed_chr	2208323	594	0.653199	Hvol_chr	2074586	594	0.686869	433.524	343.933	394.594	467.368	84.7255	58.9268	122.841	137.506	-0.535927	-1.2225	0	NA	NA	NA	0
HFX_0173	HVO_0173	Hmed_chr	163398	1104	0.656703	Hvol_chr	155952	1101	0.715713	359.601	536.648	499.822	491.564	203.635	245.871	220.723	344.47	-0.11625	-0.486477	1	0.00022877	0	1	0
HFX_0288	HVO_0302	Hmed_chr	267965	1134	0.612875	Hvol_chr	270240	1134	0.689594	421.052	540.467	260.612	328.889	366.284	310.29	197.469	264.821	0.891337	0.228601	1	0.00022877	1	0	0
HFX_1656	HVO_1597	Hmed_chr	1580454	393	0.618321	Hvol_chr	1468841	393	0.697201	450.485	363.887	570.479	420.988	226.82	229.978	231.902	369.141	-0.0319702	-0.682675	1	0.658489	0	0	0
HFX_0359	HVO_0393	Hmed_chr	334777	2949	0.634452	Hvol_chr	347502	2952	0.669715	391.131	422.587	353.848	394.223	632.558	570.939	487.381	742.094	0.376147	-0.378266	1	NA	NA	NA	0
HFX_0651	HVO_0692	Hmed_chr	618234	861	0.627178	Hvol_chr	622950	861	0.662021	311.548	533.875	414.261	410.372	229.86	263.72	112.449	201.959	1.03148	0.384948	1	0.00022877	1	0	0
HFX_1150	HVO_1138	Hmed_chr	1095326	849	0.62073	Hvol_chr	1040246	849	0.651355	360.185	336.884	342.095	330.295	1095.06	1094.74	836.887	1306.84	0.3879	-0.255493	1	NA	NA	NA	0
HFX_0930	HVO_0929	Hmed_chr	886086	984	0.618902	Hvol_chr	841078	987	0.697062	392.551	342.57	252.964	289.797	219.551	215.24	61.3553	117.875	1.83929	0.868696	1	0.00022877	1	0	0
HFX_0010	HVO_0011	Hmed_chr	10878	573	0.649215	Hvol_chr	10956	573	0.680628	458.775	410.019	551.336	460.027	263.607	337.666	534.641	1072.34	-1.02018	-1.6671	1	0.00022877	0	1	0
HFX_0642	HVO_0680	Hmed_chr	604472	726	0.629477	Hvol_chr	607278	723	0.647303	406.429	323.61	443.999	411.129	217.483	188.46	151.512	152.871	0.521468	0.301945	1	0.00022877	1	0	0
HFX_2861	HVO_2868	Hmed_chr	2770802	147	0.52381	Hvol_chr	2705030	147	0.530612	620.426	347.443	762.579	839.355	142.846	64.2053	108.466	81.1795	0.397222	-0.338423	0	NA	NA	NA	0
HFX_0239	HVO_0235	Hmed_chr	227038	345	0.64058	Hvol_chr	211808	345	0.678261	357.658	325.69	354.463	520.201	228.734	230.95	157.013	245.566	0.542788	-0.0885348	1	NA	NA	NA	0
HFX_2233	HVO_2174	Hmed_chr	2179492	645	0.579845	Hvol_chr	2046170	648	0.651235	499.057	395.923	298.805	393.801	308.678	209.027	194.583	288.668	0.665717	-0.465723	1	NA	NA	NA	0
HFX_0619	HVO_0647	Hmed_chr	584968	552	0.637681	Hvol_chr	580081	552	0.67029	456.791	388.607	433.848	487.688	779.28	1032.37	415.868	858.017	0.906018	0.266885	1	0.00022877	1	0	0
HFX_0124	HVO_0114	Hmed_chr	124913	555	0.634234	Hvol_chr	110198	555	0.708108	550.986	552.152	431.503	439.578	220.234	171.915	96.8949	117.837	1.18454	0.544905	1	0.00022877	1	0	0
HFX_1218	HVO_1209	Hmed_chr	1154727	339	0.545723	Hvol_chr	1099534	339	0.60767	633.022	361.586	270.553	471.504	193.661	127.452	364.609	378.147	-0.91282	-1.569	1	0.00022877	0	1	0
HFX_OPERON_392	HVO_OPERON_392	Hmed_chr	2658777	404	0.569307	Hvol_chr	2567777	404	0.584158	571.013	455.116	618.008	707.993	1951.25	2754.57	3856.06	8499.23	-0.982725	-1.62551	1	0.00022877	0	1	0
HFX_0123	HVO_0113	Hmed_chr	124197	621	0.666667	Hvol_chr	109554	618	0.739482	406.036	345.429	280.33	222.34	25.7655	27.6288	47.6604	55.4139	-0.887351	-1.00408	0	NA	NA	NA	0
HFX_0147	HVO_0138	Hmed_chr	142125	987	0.633232	Hvol_chr	128123	987	0.661601	423.971	517.468	469.79	502.882	462.934	439.776	598.671	873.203	-0.370958	-0.989549	1	0.00022877	0	1	0
HFX_0004	HVO_0004	Hmed_chr	4398	1128	0.64805	Hvol_chr	4686	1128	0.708333	409.023	434.673	402.032	345.554	426.024	307.618	151.147	169.505	1.49499	0.859815	1	0.00022877	1	0	0
HFX_1683	HVO_0537	Hmed_chr	1606864	168	0.541667	Hvol_chr	468354	168	0.619048	542.873	486.42	454.947	617.593	428.876	259.877	1286.01	1227.74	-1.58427	-2.2401	1	0.00022877	0	1	0
HFX_1372	HVO_1306	Hmed_chr	1294238	1158	0.642487	Hvol_chr	1191491	1158	0.685665	301.137	220.527	264.011	283.327	306.942	270.178	94.9812	127.646	1.69225	1.08177	1	0.00022877	1	0	0
HFX_1155	HVO_1143	Hmed_chr	1099475	672	0.641369	Hvol_chr	1044422	672	0.709821	287.403	349.614	272.968	292.105	67.4046	78.7352	131.531	234.013	-0.964479	-1.57151	1	0.00022877	0	1	0
HFX_OPERON_144	HVO_OPERON_144	Hmed_chr	926627	1556	0.64653	Hvol_chr	883706	1556	0.679949	337.89	315.11	337.293	327.999	708.033	817.57	821.098	1442	-0.213737	-0.818653	1	0.00022877	0	1	0
HFX_1190	HVO_1177	Hmed_chr	1128904	696	0.642241	Hvol_chr	1072691	693	0.704185	423.948	381.588	360.282	271.114	87.9035	61.135	110.242	87.3054	-0.326678	-0.514073	0	NA	NA	NA	0
HFX_0417	HVO_0452	Hmed_chr	388401	2877	0.640945	Hvol_chr	400730	2877	0.663191	402.784	422.511	379.012	407.424	570.315	633.534	353.281	594.195	0.690943	0.0924854	1	0.00022877	1	0	0
HFX_1937	HVO_1854	Hmed_chr	1861531	1296	0.652006	Hvol_chr	1712786	1296	0.695216	335.304	370.445	326.327	463.04	249.541	196.339	216.684	260.193	0.203687	-0.406233	1	NA	NA	NA	0
HFX_2731	HVO_2721	Hmed_chr	2657006	1479	0.624746	Hvol_chr	2565918	1482	0.668016	322.835	442.021	316.314	384.112	938.031	897.609	1088.44	1831.5	-0.214552	-1.02886	1	0.00022877	0	1	0
HFX_0688	HVO_0730	Hmed_chr	649244	360	0.572222	Hvol_chr	653354	360	0.588889	566.291	425.617	509.541	506.315	3611.08	3115.81	6725.43	8757.84	-0.897196	-1.49097	1	0.00022877	0	1	0
HFX_2056	HVO_1963	Hmed_chr	1978259	1803	0.615086	Hvol_chr	1811649	1803	0.655019	354.087	300.269	415.433	416.821	644.146	603.005	437.81	616.83	0.557085	-0.0327027	1	NA	NA	NA	0
HFX_0474	HVO_0500	Hmed_chr	438839	669	0.630792	Hvol_chr	441371	669	0.695067	384.923	458.064	319.891	314.373	81.8351	66.6154	181.587	223.57	-1.14987	-1.7468	1	0.00022877	0	1	0
HFX_OPERON_77	HVO_OPERON_77	Hmed_chr	445852	809	0.634116	Hvol_chr	447374	806	0.669975	364.731	429.3	366.667	403.583	232.809	185.505	98.554	91.4677	1.24016	1.02012	1	0.00022877	1	0	0
HFX_1749	HVO_1657	Hmed_chr	1665545	1287	0.655789	Hvol_chr	1521506	1287	0.69697	370.997	333.351	435.505	422.701	908.968	1276.9	1309.21	2771.84	-0.526401	-1.1182	1	0.00022877	0	1	0
HFX_0231	HVO_0226	Hmed_chr	220815	870	0.673563	Hvol_chr	204965	867	0.717416	332.992	410.941	305.607	433.407	29.9189	24.2474	34.969	33.3305	-0.225017	-0.45901	0	NA	NA	NA	0
HFX_OPERON_291	HVO_OPERON_291	Hmed_chr	1997418	2344	0.631826	Hvol_chr	1829072	2332	0.667238	398.245	514.227	520.029	493.021	49.4364	43.8918	43.4599	40.0205	0.185891	0.133213	1	0.00022877	1	0	0
HFX_2234	HVO_2175	Hmed_chr	2180163	1962	0.592253	Hvol_chr	2046853	1965	0.673791	412.892	473.776	350.066	379.603	212.303	150.184	150.96	179.042	0.491958	-0.253564	1	NA	NA	NA	0
HFX_0714	HVO_0757	Hmed_chr	674958	1092	0.64011	Hvol_chr	679608	1092	0.712454	343.902	430.295	242.639	300.451	158.261	103.502	133.593	132.162	0.244462	-0.35265	1	NA	NA	NA	0
HFX_OPERON_158	HVO_OPERON_158	Hmed_chr	1005746	1551	0.651838	Hvol_chr	960564	1551	0.695035	394.323	414.915	289.101	305.552	479.053	519.158	456.327	730.315	0.0701173	-0.492346	1	NA	NA	NA	0
HFX_2530	HVO_2517	Hmed_chr	2476248	633	0.671406	Hvol_chr	2382434	633	0.745656	288.16	371.155	241.489	194.921	155.206	94.3986	172.516	159.688	-0.152546	-0.758424	1	0.00200316	0	1	0
HFX_1478	HVO_1402	Hmed_chr	1393888	1362	0.67254	Hvol_chr	1277493	1362	0.729809	259.971	254.995	213.244	282.068	221.172	210.241	212.22	297.983	0.0596086	-0.503181	1	NA	NA	NA	0
HFX_2370	HVO_2363	Hmed_chr	2311611	822	0.63747	Hvol_chr	2228156	822	0.723844	391.596	509.498	229.356	191.041	217.388	206.219	120.97	169.513	0.845625	0.282781	1	0.00022877	1	0	1
HFX_2382	HVO_2374	Hmed_chr	2321534	1002	0.613772	Hvol_chr	2238108	1002	0.666667	406.916	438.36	320.37	369.417	612.085	338.472	177.888	151.138	1.78277	1.16317	1	0.00022877	1	0	0
HFX_0190	HVO_0191	Hmed_chr	179674	1992	0.664157	Hvol_chr	172017	1995	0.714787	360.889	425.617	349.91	335.943	173.241	137.921	165.75	218.137	0.0637722	-0.661396	1	NA	NA	NA	0
HFX_0780	HVO_0811	Hmed_chr	736685	1074	0.667598	Hvol_chr	730369	1074	0.713222	304.708	342.396	294.149	295.042	195.839	131.935	124.764	126.253	0.650462	0.0635009	1	0.041527	1	0	0
HFX_1717	HVO_1631	Hmed_chr	1638087	1035	0.616425	Hvol_chr	1497454	1035	0.64058	373.208	305.951	428.31	463.304	264.88	185.128	370.79	387.703	-0.485264	-1.06643	1	0.00022877	0	1	0
HFX_1790	HVO_1699	Hmed_chr	1705442	1149	0.64839	Hvol_chr	1560022	1137	0.709763	392.209	302.266	376.442	369.948	153.424	128.3	185.78	108.424	-0.276069	0.242836	1	NA	NA	NA	0
HFX_2424	HVO_2419	Hmed_chr	2364068	1338	0.612855	Hvol_chr	2288857	1338	0.646487	384.923	374.085	399.864	343.715	477.511	368.487	357.754	407.118	0.416564	-0.143834	1	NA	NA	NA	0
HFX_1487	HVO_1413	Hmed_chr	1401187	1134	0.655203	Hvol_chr	1286362	1134	0.726631	302.779	387.334	193.212	229.975	122.492	71.8884	180.869	160.237	-0.562254	-1.15637	1	0.00022877	0	1	0
HFX_0662	HVO_0702	Hmed_chr	625154	2370	0.649367	Hvol_chr	629916	2364	0.722927	368.976	344.804	213.387	196.911	227.947	250.242	99.5759	131.876	1.19483	0.924139	1	0.00022877	1	0	0
HFX_2188	HVO_2147	Hmed_chr	2125927	2286	0.61986	Hvol_chr	2009548	2283	0.656154	337.944	437.906	368.262	390.599	49.0455	35.7842	30.6654	29.9348	0.677508	0.257499	1	0.00022877	1	0	0
HFX_0512	HVO_0542	Hmed_chr	469874	420	0.602381	Hvol_chr	473683	420	0.702381	421.525	510.741	266.903	454.015	210.393	135.092	115.011	109.234	0.871308	0.306513	0	NA	NA	NA	0
HFX_1637	HVO_1578	Hmed_chr	1562453	1194	0.635678	Hvol_chr	1449766	1194	0.674204	359.455	419.201	392.611	392.213	761.419	955.824	659.36	1189.52	0.207624	-0.315566	1	NA	NA	NA	0
HFX_0794	HVO_0824	Hmed_chr	751545	1059	0.640227	Hvol_chr	743574	1059	0.693107	334.354	482.286	298.315	304.517	360.013	408.802	181.811	296.202	0.985607	0.464823	1	0.00022877	1	0	0
HFX_OPERON_334	HVO_OPERON_334	Hmed_chr	2255839	3152	0.675127	Hvol_chr	2172194	3122	0.727098	381.259	350	212.173	188.624	251.322	181.768	185.677	98.696	0.436742	0.881033	1	0.00022877	1	0	0
HFX_OPERON_69	HVO_OPERON_69	Hmed_chr	385589	1521	0.65023	Hvol_chr	397884	1521	0.681788	342.138	449.962	355.104	390.856	477.711	334.652	320.925	328.115	0.573902	0.0284588	1	0.247019	0	0	0
HFX_1938	HVO_1855	Hmed_chr	1862878	906	0.646799	Hvol_chr	1714136	906	0.711921	313.839	360.788	269.956	340.467	77.5057	58.1754	71.58	77.996	0.114747	-0.422991	1	NA	NA	NA	0
HFX_2325	HVO_2315	Hmed_chr	2265767	930	0.635484	Hvol_chr	2182037	930	0.704301	288.434	285.576	306.82	337.711	356.563	236.139	147.883	143.52	1.2697	0.718388	1	0.00022877	1	0	0
HFX_1917	HVO_1789	Hmed_chr	1845809	285	0.645614	Hvol_chr	1654412	285	0.659649	432.954	430.098	411.209	491.966	354.966	247.88	345.228	351.393	0.0401319	-0.503444	1	NA	NA	NA	0
HFX_2879	HVO_2886	Hmed_chr	2788580	444	0.605856	Hvol_chr	2724561	444	0.695946	495.404	575.159	321.332	378.947	209.868	187.689	143.29	183.81	0.550543	0.0301316	1	0.636353	0	0	0
HFX_0240	HVO_0236	Hmed_chr	227507	1131	0.664014	Hvol_chr	212299	1131	0.699381	355.76	523.837	482.059	490.922	152.268	157.504	107.875	159.252	0.497263	-0.0159246	1	NA	NA	NA	0
HFX_0277	HVO_0290	Hmed_chr	258528	414	0.594203	Hvol_chr	260022	414	0.603865	531.303	419.449	566.157	487.688	693.655	500.226	317.45	331.772	1.12769	0.59239	1	0.00022877	1	0	0
HFX_2670	HVO_2650	Hmed_chr	2599214	1392	0.624282	Hvol_chr	2497966	1386	0.680375	416.239	381.588	360.282	426.903	598.094	628.974	688.104	754.914	-0.202253	-0.263312	1	0.00022877	0	1	0
HFX_2230	HVO_2171	Hmed_chr	2174386	1431	0.645003	Hvol_chr	2041043	1428	0.710784	367.405	385.465	228.366	243.503	397.476	397.325	297.438	363.096	0.418279	0.12997	1	0.00022877	1	0	0
HFX_1783	HVO_1691	Hmed_chr	1694131	294	0.564626	Hvol_chr	1547818	294	0.615646	456.196	243.21	450.615	639.054	1814.02	1390.6	974.923	1072.3	0.89583	0.374998	1	0.00022877	1	0	0
HFX_OPERON_199	HVO_OPERON_199	Hmed_chr	1344062	1964	0.665479	Hvol_chr	1225438	1961	0.722081	305.939	249.649	215.665	183.039	169.647	119.734	116.688	106.298	0.539877	0.171721	1	0.00134302	1	0	0
HFX_2311	HVO_2301	Hmed_chr	2252965	429	0.638695	Hvol_chr	2169513	429	0.699301	400.176	642.891	534.484	268.001	127.117	69.3159	142.442	114.306	-0.164214	-0.721641	0	NA	NA	NA	0
HFX_2908	HVO_2912	Hmed_chr	2821532	609	0.609195	Hvol_chr	2749123	606	0.709571	387.609	436.101	369.964	356.31	170.505	112.641	102.695	68.9498	0.731444	0.70812	0	NA	NA	NA	0
HFX_2273	HVO_2218	Hmed_chr	2217191	345	0.614493	Hvol_chr	2082166	345	0.655072	357.658	325.69	398.771	333.254	317.76	271.804	451.611	546.117	-0.507142	-1.00664	1	0.00022877	0	1	0
HFX_OPERON_63	HVO_OPERON_63	Hmed_chr	369820	2132	0.628987	Hvol_chr	380247	2132	0.658537	374.937	464.745	325.036	410.372	641.89	786.319	467.471	803.083	0.457449	-0.0304344	1	NA	NA	NA	0
HFX_OPERON_173	HVO_OPERON_173	Hmed_chr	1107081	8785	0.616392	Hvol_chr	1052529	8731	0.673462	356.029	355.804	303.472	284.885	46.3312	38.031	54.0242	40.6877	-0.22162	-0.0974163	1	0.00022877	0	1	0
HFX_1184	HVO_1172	Hmed_chr	1124206	948	0.622363	Hvol_chr	1068963	948	0.655063	452.731	431.005	333.244	313.551	569.938	418.856	270.265	281.537	1.07643	0.573131	1	0.00022877	1	0	0
HFX_OPERON_290	HVO_OPERON_290	Hmed_chr	1988060	2432	0.625822	Hvol_chr	1821227	2435	0.668583	350.746	441.018	362.015	414.585	574.987	664.644	515.575	911.984	0.157349	-0.456426	1	NA	NA	NA	0
HFX_1965	HVO_1880	Hmed_chr	1888721	678	0.682891	Hvol_chr	1735453	678	0.730088	308.598	602.644	511.044	413.6	560.662	425.627	703.781	753.788	-0.327997	-0.82457	1	0.00022877	0	1	0
HFX_OPERON_259	HVO_OPERON_259	Hmed_chr	1735239	1250	0.6208	Hvol_chr	1587408	1250	0.6856	407.73	457.624	472.854	538.408	255.201	187.951	134.677	140.099	0.922127	0.423914	1	0.00022877	1	0	0
HFX_2776	HVO_2766	Hmed_chr	2693550	2757	0.624229	Hvol_chr	2604485	2757	0.673558	356.101	437.196	450.954	452.62	78.3837	57.4658	93.3871	96.6311	-0.252669	-0.749784	1	0.00022877	0	1	0
HFX_OPERON_175	HVO_OPERON_175	Hmed_chr	1120581	2267	0.639171	Hvol_chr	1065306	2268	0.68739	336.044	288.376	310.038	314.051	191.794	222.984	169.21	281.446	0.180748	-0.335916	1	NA	NA	NA	0
HFX_1131	HVO_1123	Hmed_chr	1075542	1050	0.638095	Hvol_chr	1023195	1050	0.68	388.314	379.408	228.08	267.067	374.19	244.884	494.056	459.556	-0.400903	-0.908143	1	0.00022877	0	1	0
HFX_2016	HVO_1923	Hmed_chr	1939583	498	0.640562	Hvol_chr	1772389	498	0.682731	441.686	430.745	511.588	427.951	419.038	323.818	675.671	731.632	-0.689237	-1.17593	1	0.00022877	0	1	0
HFX_0399	HVO_0433	Hmed_chr	377281	669	0.638266	Hvol_chr	387864	669	0.710015	449.077	335.913	289.425	352.098	323.321	234.439	280.208	285.677	0.20647	-0.285176	1	NA	NA	NA	0
HFX_1468	HVO_1392	Hmed_chr	1382070	330	0.59697	Hvol_chr	1265555	330	0.645455	373.915	371.448	432.338	356.899	223.135	244.336	445.243	672.791	-0.996674	-1.46129	1	0.00022877	0	1	0
HFX_1876	HVO_1830	Hmed_chr	1806889	900	0.665556	Hvol_chr	1689487	900	0.713333	345.736	453.992	266.094	342.736	417.897	447.619	286.716	423.555	0.543527	0.0797203	1	0.00134302	1	0	0
HFX_1035	HVO_1038	Hmed_chr	989311	627	0.607656	Hvol_chr	947001	627	0.668262	342.256	342.123	227.546	317.542	273.868	277.033	222.647	310.971	0.298725	-0.16672	1	NA	NA	NA	0
HFX_0039	HVO_0039	Hmed_chr	40653	2205	0.628118	Hvol_chr	37234	2205	0.663492	357.658	509.583	545.359	534.135	464.866	407.158	429.364	521.3	0.114615	-0.356525	1	NA	NA	NA	0
HFX_OPERON_363	HVO_OPERON_363	Hmed_chr	2456087	1457	0.638984	Hvol_chr	2359296	1451	0.685734	364.531	273.423	379.259	303.419	224.129	189.637	145.811	127.902	0.620227	0.568201	1	0.00022877	1	0	0
HFX_0784	HVO_0815	Hmed_chr	741927	780	0.65	Hvol_chr	734938	780	0.729487	330.146	445.261	143.717	122.235	194.707	149.249	126.309	134.693	0.624352	0.14805	1	0.121386	0	0	0
HFX_1626	HVO_1567	Hmed_chr	1548645	711	0.651195	Hvol_chr	1435666	708	0.665254	294.275	272.97	381.436	479.25	148.666	102.196	248.169	177.332	-0.73925	-0.795115	1	0.00022877	0	1	0
HFX_OPERON_395	HVO_OPERON_395	Hmed_chr	2674361	1265	0.621344	Hvol_chr	2583344	1262	0.646593	368.967	403.748	432.02	466.627	3737.6	5089.27	2393.22	3450.19	0.643156	0.560786	1	0.00022877	1	0	0
HFX_2100	HVO_2004	Hmed_chr	2021624	864	0.597222	Hvol_chr	1849160	864	0.663194	360.141	484.731	501.285	493.333	192.883	168.433	114.756	137.886	0.74916	0.288701	1	0.00022877	1	0	0
HFX_1950	HVO_1868	Hmed_chr	1874026	540	0.590741	Hvol_chr	1724727	540	0.653704	486.812	567.49	537.849	612.771	159.698	57.0643	520.477	284.469	-1.70449	-2.31761	1	0.00022877	0	1	0
HFX_OPERON_150	HVO_OPERON_150	Hmed_chr	957570	1694	0.657615	Hvol_chr	914365	1706	0.718054	351.535	385.92	215.047	202.179	127.687	122.703	119.704	268.757	0.0931395	-1.13113	1	NA	NA	NA	0
HFX_2517	HVO_2504	Hmed_chr	2465130	699	0.636624	Hvol_chr	2371290	699	0.69814	514.229	409.177	459.243	405.186	151.926	141.037	174.843	222.2	-0.202688	-0.655781	1	0.00022877	0	1	0
HFX_1486	HVO_1412	Hmed_chr	1400163	975	0.645128	Hvol_chr	1285312	975	0.693333	330.146	335.256	282.207	307.744	391.25	444.199	320.273	495.043	0.288789	-0.15635	1	NA	NA	NA	0
HFX_0184	HVO_0185	Hmed_chr	173360	2154	0.605385	Hvol_chr	165626	2157	0.663421	400.995	483.71	493.714	453.717	268.304	250.475	195.347	275.62	0.457827	-0.138017	1	NA	NA	NA	0
HFX_2097	HVO_2001	Hmed_chr	2019297	1551	0.651838	Hvol_chr	1846826	1551	0.704062	352.815	388.571	308.813	379.68	158.358	202.465	136.478	236.844	0.214528	-0.226265	1	NA	NA	NA	0
HFX_2341	HVO_2333	Hmed_chr	2280196	927	0.632147	Hvol_chr	2198162	927	0.656958	387.752	352.615	373.773	390.23	118.349	77.3721	179.514	163.853	-0.601044	-1.08252	1	0.00022877	0	1	0
HFX_2308	HVO_2298	Hmed_chr	2250708	762	0.649606	Hvol_chr	2167310	762	0.706037	401.309	469.185	314.284	309.125	146.206	94.577	131.869	118.2	0.148891	-0.321673	1	NA	NA	NA	0
HFX_1379	HVO_1310	Hmed_chr	1302208	525	0.626667	Hvol_chr	1196487	522	0.681992	296.345	350.222	449.021	445.88	344.232	281.449	858.17	638.376	-1.31788	-1.18153	1	0.00022877	0	1	0
HFX_1375	HVO_1308	Hmed_chr	1297275	1293	0.658159	Hvol_chr	1193661	1293	0.714617	277.994	284.403	295.558	294.951	538.538	514.272	265.054	340.447	1.02276	0.595101	1	0.00022877	1	0	0
HFX_1061	HVO_1061	Hmed_chr	1015864	780	0.65641	Hvol_chr	969459	780	0.711538	364.536	288.11	300.499	298.396	106.415	107.079	247.012	333.497	-1.21487	-1.639	1	0.00022877	0	1	0
HFX_1574	HVO_1512	Hmed_chr	1491381	288	0.604167	Hvol_chr	1378985	288	0.638889	447.072	319.213	424.618	574.473	318.679	139.279	294.905	186.401	0.111853	-0.420437	0	NA	NA	NA	0
HFX_2699	HVO_2684	Hmed_chr	2625602	408	0.634804	Hvol_chr	2531839	408	0.683824	315.58	550.799	512.039	439.876	272.818	242.281	100.17	119.698	1.44549	1.01729	1	0.00022877	1	0	0
HFX_2854	HVO_2862	Hmed_chr	2765745	1248	0.649038	Hvol_chr	2700600	1248	0.680288	386.889	376.508	457.281	467.368	3389	4537.23	1740.84	3102.62	0.961081	0.548327	1	0.00022877	1	0	0
HFX_OPERON_72	HVO_OPERON_72	Hmed_chr	416583	2328	0.628007	Hvol_chr	428646	2334	0.666238	375.633	438.781	358.032	388.072	1180.86	1202.79	1412.97	2331.88	-0.258895	-0.955115	1	0.00022877	0	1	0
HFX_0022	HVO_0024	Hmed_chr	22684	777	0.610039	Hvol_chr	23410	777	0.70399	476.417	578.445	373.795	350.075	603.254	404.711	473.928	434.097	0.348098	-0.101129	1	NA	NA	NA	0
HFX_1619	HVO_1557	Hmed_chr	1539810	975	0.643077	Hvol_chr	1426301	975	0.70359	423.687	272.395	376.277	491.815	640.302	819.322	527.576	894.4	0.279374	-0.12649	1	NA	NA	NA	0
HFX_1612	HVO_1550	Hmed_chr	1533342	489	0.638037	Hvol_chr	1419994	483	0.668737	373.017	543.119	316.485	563.164	184.888	239.984	345.454	246.791	-0.901841	-0.040353	1	0.270191	0	0	0
HFX_OPERON_417	HVO_OPERON_417	Hmed_chr	2607701	1682	0.623662	Hvol_chr	2732769	1684	0.704869	325.337	400.819	338.887	386.328	129.392	73.9036	57.8666	49.6837	1.16095	0.57287	1	0.00022877	1	0	0
HFX_2907	HVO_2911	Hmed_chr	2820027	1449	0.628709	Hvol_chr	2747584	1455	0.707216	336.924	408.875	315.18	385.458	67.8706	50.6744	99.4175	133.891	-0.550713	-1.40173	1	0.00022877	0	1	0
HFX_2912	HVO_2917	Hmed_chr	2823929	582	0.608247	Hvol_chr	2752331	579	0.697755	258.103	333.473	193.608	377.769	105.887	81.1108	1160.76	832.814	-3.45447	-3.36003	1	0.00022877	0	1	0
HFX_2668	HVO_2648	Hmed_chr	2597749	960	0.636458	Hvol_chr	2496392	960	0.704167	380.011	297.932	483.003	406.026	114.47	134.564	216.461	335.748	-0.919134	-1.31909	1	0.00022877	0	1	0
HFX_2923	HVO_2930	Hmed_chr	2831442	606	0.627063	Hvol_chr	2761895	600	0.685	336.411	556.252	467.079	584.21	226.524	269.538	305.057	236.857	-0.42942	0.18647	1	NA	NA	NA	0
HFX_2808	HVO_2797	Hmed_chr	2722916	696	0.591954	Hvol_chr	2628039	696	0.619253	439.364	499	505.149	539.891	191.449	209.381	186.505	269.336	0.0377438	-0.363276	1	NA	NA	NA	0
HFX_2041	HVO_1946	Hmed_chr	1964593	294	0.578231	Hvol_chr	1797346	294	0.598639	583.931	277.954	329.295	419.677	4216.25	4806.53	5406.08	8118.03	-0.358622	-0.756135	1	0.00022877	0	1	0
HFX_1595	HVO_1535	Hmed_chr	1514992	189	0.634921	Hvol_chr	1402619	189	0.687831	454.168	378.327	404.398	519.298	589.814	468.536	201.001	212.765	1.55305	1.1389	1	0.00022877	1	0	0
HFX_2304	HVO_2294	Hmed_chr	2245370	1107	0.6215	Hvol_chr	2163690	1098	0.721311	358.627	359.872	273.797	250.284	66.2491	54.9808	17.8835	11.0662	1.88927	2.31277	0	NA	NA	NA	0
HFX_1829	HVO_1753	Hmed_chr	1759956	198	0.646465	Hvol_chr	1624284	198	0.717172	514.81	412.72	334.547	325.741	115.966	133.848	75.5031	114.208	0.619101	0.228926	0	NA	NA	NA	0
HFX_1453	HVO_1376	Hmed_chr	1370483	384	0.627604	Hvol_chr	1254654	384	0.677083	363.246	266.011	159.232	321.315	137.933	114.307	211.292	232.203	-0.615276	-1.02248	1	0.00022877	0	1	0
HFX_1578	HVO_1515	Hmed_chr	1493078	213	0.591549	Hvol_chr	1380674	213	0.624413	453.369	335.698	143.533	408.124	176.878	143.423	294.388	316.927	-0.734959	-1.14388	0	NA	NA	NA	0
HFX_0558	HVO_0580	Hmed_chr	523114	966	0.624224	Hvol_chr	514996	966	0.656315	360.99	613.312	369.233	415.116	203.339	230.364	172.998	256.273	0.233129	-0.153764	1	NA	NA	NA	0
HFX_0765	HVO_0799	Hmed_chr	722475	270	0.611111	Hvol_chr	719373	270	0.651852	397.397	529.657	358.566	436.21	157.56	91.9047	315.923	251.135	-1.00367	-1.45025	0	NA	NA	NA	0
HFX_OPERON_110	HVO_OPERON_110	Hmed_chr	654768	956	0.642259	Hvol_chr	658118	956	0.683054	381.601	459.453	319.796	357.859	531.229	501.54	529.955	654.761	0.003464	-0.384604	1	NA	NA	NA	0
HFX_2104	HVO_2008	Hmed_chr	2026764	1758	0.638794	Hvol_chr	1853807	1758	0.680887	375.357	441.596	368.099	416.324	245.749	230.072	232.923	284.803	0.0773346	-0.307881	1	NA	NA	NA	0
HFX_1522	HVO_1457	Hmed_chr	1437146	876	0.640411	Hvol_chr	1329538	876	0.675799	324.587	314.84	354.817	400.144	135.088	76.2219	176.486	135.119	-0.385655	-0.825955	1	0.00022877	0	1	0
HFX_0779	HVO_0810	Hmed_chr	736046	567	0.652557	Hvol_chr	729754	567	0.675485	312.241	396.342	269.598	425.33	293.278	293.286	402.28	523.009	-0.455933	-0.834529	1	0.00022877	0	1	0
HFX_2775	HVO_2763	Hmed_chr	2692661	747	0.621151	Hvol_chr	2601441	747	0.689424	402.185	396.559	388.807	503.031	154.75	76.8964	262.656	178.724	-0.763229	-1.21675	1	0.00022877	0	1	0
HFX_0208	HVO_0206	Hmed_chr	195592	2769	0.648248	Hvol_chr	185459	2769	0.684001	379.745	516.459	437.959	436.48	530.694	494.016	312.376	377.174	0.764595	0.389326	1	0.00022877	1	0	0
HFX_0807	HVO_0838	Hmed_chr	764984	444	0.608108	Hvol_chr	756402	444	0.646396	434.989	621.171	436.094	385.263	821.864	737.138	787.153	913.404	0.0622541	-0.309319	1	NA	NA	NA	0
HFX_0363	HVO_0395	Hmed_chr	341679	1017	0.647001	Hvol_chr	351178	1017	0.748279	379.813	431.895	150.307	137.867	99.9121	52.9782	34.4195	24.6511	1.53743	1.10375	0	NA	NA	NA	0
HFX_2596	HVO_2571	Hmed_chr	2520957	1059	0.610009	Hvol_chr	2422406	1059	0.681775	354.618	405.12	437.849	373.365	92.5072	55.9383	67.9383	54.5751	0.445342	0.0355926	0	NA	NA	NA	0
HFX_2491	HVO_2487	Hmed_chr	2435898	1035	0.645411	Hvol_chr	2356066	1035	0.679227	331.74	384.906	349.54	306.16	410.58	415.806	114.035	148.063	1.84819	1.4897	1	0.00022877	1	0	0
HFX_0996	HVO_0997	Hmed_chr	951388	1107	0.636856	Hvol_chr	906798	1107	0.722674	416.783	489.056	165.704	157.056	213.708	210.437	126.201	159.48	0.75992	0.400019	1	0.00022877	1	0	0
HFX_2338	HVO_2330	Hmed_chr	2277651	1113	0.666667	Hvol_chr	2194879	1110	0.703604	409.716	458.887	298.38	272.842	92.9987	49.4617	45.9473	27.0276	1.01723	0.871879	0	NA	NA	NA	0
HFX_2353	HVO_2344	Hmed_chr	2293563	909	0.645765	Hvol_chr	2210016	909	0.70077	371.822	404.547	381.175	305.409	127.407	74.9676	220.512	172.577	-0.79141	-1.2029	1	0.00022877	0	1	0
HFX_1149	HVO_1137	Hmed_chr	1093391	1659	0.637131	Hvol_chr	1038438	1659	0.690778	413.926	277.075	251.853	289.041	80.8455	59.4151	52.0473	49.8381	0.635345	0.253581	1	0.00022877	1	0	0
HFX_1222	HVO_1212	Hmed_chr	1156864	741	0.557355	Hvol_chr	1101720	741	0.59919	441.642	385.985	350.696	306.533	638.728	474.857	487.201	471.427	0.390685	0.0104588	1	0.777664	0	0	0
HFX_2244	HVO_2187	Hmed_chr	2190730	1083	0.636196	Hvol_chr	2056014	1083	0.65928	421.065	415.006	376.392	378.037	180.045	181.357	201.466	259.576	-0.162177	-0.517328	1	0.00022877	0	1	0
HFX_0786	HVO_0817	Hmed_chr	743615	1281	0.651835	Hvol_chr	736584	1278	0.70892	347.606	358.834	263.143	252.335	170.592	144.185	220.699	204.197	-0.371524	-0.502041	1	0.00022877	0	1	0
HFX_OPERON_45	HVO_OPERON_45	Hmed_chr	273291	1907	0.615627	Hvol_chr	275700	1914	0.693312	374.162	396.38	311.475	317.927	534.464	435.032	230.914	313.486	1.21074	0.472721	1	0.00022877	1	0	0
HFX_1363	HVO_1299	Hmed_chr	1284068	525	0.628571	Hvol_chr	1183305	522	0.639847	367.876	408.593	517.35	370.671	1004.14	753.03	1049.21	674.941	-0.0633553	0.157947	1	NA	NA	NA	0
HFX_2354	HVO_2345	Hmed_chr	2295062	1242	0.599839	Hvol_chr	2211216	1242	0.648148	479.469	493.469	311.797	368.024	751.157	654.473	749.649	831.742	0.00289862	-0.345803	1	NA	NA	NA	0
HFX_1723	HVO_1636	Hmed_chr	1642312	267	0.606742	Hvol_chr	1501169	267	0.662921	502.328	382.577	553.434	619.656	196.151	183.417	224.847	265.725	-0.196976	-0.534807	0	NA	NA	NA	0
HFX_2877	HVO_2883	Hmed_chr	2784963	2106	0.622982	Hvol_chr	2719310	2109	0.667615	417.777	451.082	485.622	457.396	258.237	290.033	152.222	237.982	0.762517	0.285364	1	0.00022877	1	0	0
HFX_1046	HVO_1048	Hmed_chr	999298	2109	0.673305	Hvol_chr	954615	2109	0.705073	307.799	431.066	270.596	239.335	1279.02	1930.42	933.344	1760.41	0.454562	0.133001	1	0.00022877	1	0	0
HFX_OPERON_225	HVO_OPERON_225	Hmed_chr	1475230	7051	0.627712	Hvol_chr	1363070	7025	0.671032	345.433	327.407	330.023	357.262	178.511	121.438	269.95	180.457	-0.596678	-0.571433	1	0.00022877	0	1	0
HFX_0167	HVO_0165	Hmed_chr	158631	1293	0.675174	Hvol_chr	149886	1293	0.726218	315.336	481.906	256.15	316.639	185.632	202.741	134.066	182.374	0.469501	0.152735	1	0.00022877	1	0	0
HFX_OPERON_78	HVO_OPERON_78	Hmed_chr	452855	1451	0.637491	Hvol_chr	454913	1445	0.693426	414.104	471.67	271.52	360.957	786.452	784.756	236.07	294.178	1.73614	1.41555	1	0.00022877	1	0	0
HFX_0433	HVO_0467	Hmed_chr	403880	1209	0.651778	Hvol_chr	416899	1209	0.706369	359.433	490.041	391.955	322.403	226.035	126.857	175.886	127.929	0.361909	-0.0121368	1	NA	NA	NA	0
HFX_OPERON_397	HVO_OPERON_397	Hmed_chr	2678547	4052	0.619941	Hvol_chr	2587115	3994	0.673761	266.125	347.889	349.56	408.625	450.357	537.607	584.882	484.814	-0.377077	0.149122	1	NA	NA	NA	0
HFX_0090	HVO_0081	Hmed_chr	95094	1338	0.646487	Hvol_chr	81002	1338	0.683109	380.913	465.698	597.892	425.452	639.751	546.879	314.843	336.742	1.02288	0.699579	1	0.00022877	1	0	0
HFX_1092	HVO_1084	Hmed_chr	1042434	1389	0.642909	Hvol_chr	988974	1392	0.684626	359.203	367.704	303.821	263.902	588.817	796.55	518.739	1016.61	0.182811	-0.351935	1	NA	NA	NA	0
HFX_2843	HVO_2853	Hmed_chr	2757083	486	0.619342	Hvol_chr	2692866	486	0.691358	507.786	336.29	398.407	484.678	89.9431	70.7034	110.328	108.74	-0.294719	-0.621038	0	NA	NA	NA	0
HFX_2191	HVO_2151	Hmed_chr	2130026	642	0.587227	Hvol_chr	2014697	642	0.658879	426.181	429.595	507.954	458.632	110.148	64.2326	84.2129	63.0789	0.387331	0.026149	0	NA	NA	NA	0
HFX_2048	HVO_1954	Hmed_chr	1970343	489	0.613497	Hvol_chr	1803818	489	0.703476	515.641	459.562	489.743	504.643	228.842	220.427	162.336	193.315	0.49537	0.189348	1	0.00022877	1	0	0
HFX_1000	HVO_1004	Hmed_chr	957190	285	0.624561	Hvol_chr	913947	285	0.670175	545.898	465.939	500.602	393.573	1322.34	1361.61	494.508	626.9	1.41903	1.11901	1	0.00022877	1	0	0
HFX_2055	HVO_1961	Hmed_chr	1977632	162	0.580247	Hvol_chr	1811021	162	0.611111	695.445	630.544	408.891	311.579	741.98	238.829	1149.56	514.712	-0.631629	-1.10779	1	0.00022877	0	1	0
HFX_0817	HVO_0848	Hmed_chr	770514	684	0.593567	Hvol_chr	761929	684	0.660819	431.385	492.82	439.516	401.772	166.713	190.803	155.672	217.739	0.0988509	-0.190514	1	NA	NA	NA	0
HFX_1642	HVO_1584	Hmed_chr	1565825	582	0.634021	Hvol_chr	1454301	582	0.697595	322.629	473.883	402.73	520.368	276.536	189.581	190.558	164.176	0.537239	0.207566	1	0.00022877	1	0	0
HFX_1789	HVO_1697	Hmed_chr	1702206	3081	0.630964	Hvol_chr	1555993	3081	0.674781	358.702	361.381	385.339	472.374	118.588	94.1726	187.935	185.383	-0.66428	-0.977129	1	0.00022877	0	1	0
HFX_0845	HVO_0870	Hmed_chr	801711	1467	0.633265	Hvol_chr	789658	1467	0.66394	427.873	445.636	333.442	391.863	553.968	557.491	364.202	448.824	0.605061	0.312798	1	0.00022877	1	0	0
HFX_OPERON_216	HVO_OPERON_216	Hmed_chr	1433697	1378	0.629173	Hvol_chr	1326226	1379	0.66715	342.604	311.337	362.11	445.338	715.519	982.189	1005.39	1766.3	-0.490698	-0.84666	1	0.00022877	0	1	0
HFX_0815	HVO_0845	Hmed_chr	768967	831	0.626955	Hvol_chr	760372	831	0.67148	380.899	405.643	300.451	340.824	776.606	724.255	494.738	565.561	0.650518	0.356813	1	0.00022877	1	0	0
HFX_1430	HVO_1351	Hmed_chr	1347942	2355	0.657325	Hvol_chr	1229187	2355	0.704883	357.658	329.65	302.912	303.64	374.725	370.614	258.968	312.367	0.533058	0.246676	1	0.00022877	1	0	0
HFX_2850	HVO_2858	Hmed_chr	2760912	471	0.590234	Hvol_chr	2695685	471	0.666667	398.663	477.125	595.006	553.697	221.477	253.999	435.135	604.593	-0.974302	-1.25114	1	0.00022877	0	1	0
HFX_1624	HVO_1564	Hmed_chr	1545184	1530	0.647059	Hvol_chr	1431708	1530	0.69085	347.138	333.818	336.364	395.888	93.8046	91.4969	232.995	276.671	-1.31257	-1.59638	1	0.00022877	0	1	0
HFX_OPERON_272	HVO_OPERON_272	Hmed_chr	1810200	864	0.653935	Hvol_chr	1686807	864	0.693287	341.513	236.454	471.797	408.947	786.44	862.759	737.534	978.456	0.092626	-0.181549	1	NA	NA	NA	0
HFX_0955	HVO_0959	Hmed_chr	910576	687	0.615721	Hvol_chr	867536	687	0.703057	507.593	475.799	311.51	355.118	83.5326	49.1074	34.3369	25.3742	1.28258	0.952576	0	NA	NA	NA	0
HFX_3011	HVO_2996	Hmed_chr	2921830	1161	0.631352	Hvol_chr	2825667	1161	0.682171	378.914	439.915	487.158	550.697	236.559	222.252	340.178	384.87	-0.524089	-0.792175	1	0.00022877	0	1	0
HFX_2948	HVO_2954	Hmed_chr	2858695	651	0.631336	Hvol_chr	2789200	651	0.654378	469.735	611.948	563.548	516.905	205.316	134.37	164.971	133.22	0.315633	0.012407	1	0.744933	0	0	0
HFX_1895	HVO_1811	Hmed_chr	1821761	2589	0.603708	Hvol_chr	1673282	2580	0.692248	410.291	362.983	430.543	454.325	367.189	301.441	84.1561	65.5711	2.12538	2.20075	1	0.00022877	1	0	1
HFX_2417	HVO_2413	Hmed_chr	2356046	1263	0.601742	Hvol_chr	2281831	1263	0.65004	429.019	380.124	367.128	361.905	673.405	381.807	290.173	204.849	1.21456	0.898285	1	0.00022877	1	0	0
HFX_1675	HVO_1615	Hmed_chr	1597102	756	0.604497	Hvol_chr	1483545	756	0.670635	383.205	459.397	377.438	497.042	150.639	140.222	190.577	212.787	-0.339282	-0.601698	1	0.00022877	0	1	0
HFX_0401	HVO_0436	Hmed_chr	378412	609	0.635468	Hvol_chr	390432	609	0.699507	290.707	335.462	409.976	395.996	234.644	224.821	268.435	307.648	-0.1941	-0.452502	1	0.00022877	0	1	0
HFX_2613	HVO_2588	Hmed_chr	2540282	1260	0.615079	Hvol_chr	2438979	1260	0.640476	434.299	462.099	396.31	471.819	507.84	636.062	1422.97	2103.54	-1.48646	-1.72558	1	0.00022877	0	1	0
HFX_2551	HVO_2529	Hmed_chr	2494156	693	0.658009	Hvol_chr	2395826	693	0.74026	348.368	280.06	139.701	137.58	290.226	189.272	123.162	98.2788	1.23661	0.94551	1	0.00022877	1	0	0
HFX_OPERON_411	HVO_OPERON_411	Hmed_chr	2754548	856	0.619159	Hvol_chr	2690938	855	0.681871	394.844	572.794	363.532	475.567	351.294	211.865	378.82	258.579	-0.10883	-0.287458	1	0.00156331	0	1	0
HFX_0250	HVO_0244	Hmed_chr	236901	945	0.594709	Hvol_chr	220622	945	0.646561	369.012	605.323	657.82	581.613	188.936	173.161	164.846	180.31	0.196776	-0.0583727	1	NA	NA	NA	0
HFX_OPERON_378	HVO_OPERON_378	Hmed_chr	2576098	2802	0.617773	Hvol_chr	2479527	2805	0.681996	411.651	404.656	263.399	333.906	171.11	105.117	213.586	173.373	-0.319896	-0.721887	1	0.00022877	0	1	0
HFX_1645	HVO_1587	Hmed_chr	1569999	714	0.654062	Hvol_chr	1458484	708	0.724576	368.177	357.662	309.467	320.82	94.605	93.1877	128.171	82.5048	-0.438079	0.175661	1	NA	NA	NA	0
HFX_1093	HVO_1085	Hmed_chr	1044013	1578	0.662231	Hvol_chr	990555	1578	0.679341	350.178	440.182	322.903	296.77	2359.33	2825.7	1893.74	2658.74	0.317138	0.0878687	1	0.00022877	1	0	0
HFX_1712	HVO_1623	Hmed_chr	1630763	897	0.635452	Hvol_chr	1490257	900	0.68	311.007	387.184	407.633	433.094	234.666	193.088	360.664	447.604	-0.620045	-1.21297	1	0.00022877	0	1	0
HFX_0716	HVO_0759	Hmed_chr	676424	1161	0.648579	Hvol_chr	681073	1161	0.692506	351.188	343.133	228.218	212.55	261.125	256.949	79.8748	92.8668	1.70893	1.46825	1	0.00022877	1	0	0
HFX_OPERON_60	HVO_OPERON_60	Hmed_chr	352396	1778	0.667042	Hvol_chr	361646	1778	0.722722	289.666	384.923	269.386	288.622	152.242	128.674	266.674	268.458	-0.808707	-1.06098	1	0.00022877	0	1	0
HFX_OPERON_91	HVO_OPERON_91	Hmed_chr	567537	6942	0.623019	Hvol_chr	558052	6948	0.671992	368.632	428.192	328.547	348.71	136.334	133.317	562.997	240.724	-2.04598	-0.852517	1	0.00022877	0	1	0
HFX_0356	HVO_0390	Hmed_chr	332929	480	0.61875	Hvol_chr	345603	480	0.677083	502.956	255.37	371.54	373.894	288.014	281.205	350.177	402.794	-0.281947	-0.518418	1	0.00022877	0	1	0
HFX_2101	HVO_2006	Hmed_chr	2022727	2016	0.647817	Hvol_chr	1850300	2016	0.696925	345.949	466.152	341.211	439.548	152.557	60.2399	61.045	30.7548	1.32141	0.96991	1	0.00022877	1	0	0
HFX_2889	HVO_2897	Hmed_chr	2800174	324	0.641975	Hvol_chr	2735583	324	0.66358	364.281	599.017	471.797	553.918	179.055	140.394	365.086	340.356	-1.02783	-1.27756	1	0.00022877	0	1	0
HFX_OPERON_247	HVO_OPERON_247	Hmed_chr	1660092	750	0.604	Hvol_chr	1516953	750	0.666667	429.189	299.635	373.664	452.412	185.494	206.348	1019.51	1320.9	-2.45842	-2.67836	1	0.00022877	0	1	0
HFX_OPERON_196	HVO_OPERON_196	Hmed_chr	1320439	665	0.64812	Hvol_chr	1205784	665	0.700752	379.171	476.179	383.114	366.866	267.099	188.853	235.476	198.877	0.181796	-0.0746156	1	NA	NA	NA	0
HFX_OPERON_54	HVO_OPERON_54	Hmed_chr	325776	1577	0.632847	Hvol_chr	327676	1577	0.641091	384.42	330.346	287.566	391.202	20100	19762.8	14415.2	16576	0.479605	0.253693	1	0.00022877	1	0	0
HFX_1409	HVO_1332	Hmed_chr	1325715	390	0.576923	Hvol_chr	1211427	390	0.615385	316.389	419.069	666.323	460.178	143.128	160.749	419.776	547.943	-1.55231	-1.76922	1	0.00022877	0	1	0
HFX_2828	HVO_2813	Hmed_chr	2738948	1359	0.629875	Hvol_chr	2642590	1362	0.673275	426.347	533.666	452.676	428.249	426.388	347.305	685.908	767.787	-0.685849	-1.1445	1	0.00022877	0	1	0
HFX_2195	HVO_2154	Hmed_chr	2133373	1452	0.629477	Hvol_chr	2017239	1449	0.688751	373.176	457.275	337.584	369.637	42.2832	34.0073	589.435	483.605	-3.80118	-3.82991	1	0.00022877	0	1	0
HFX_1081	HVO_1076	Hmed_chr	1034380	969	0.593395	Hvol_chr	981781	969	0.632611	387.555	316.248	299.73	376.209	597.063	394.862	434.574	342.358	0.45828	0.205843	1	0.00022877	1	0	0
HFX_0884	HVO_0914	Hmed_chr	840237	780	0.596154	Hvol_chr	830369	780	0.652564	412.682	405.974	365.824	323.562	283.887	220.529	643.963	587.606	-1.18166	-1.41388	1	0.00022877	0	1	0
HFX_1073	HVO_1072	Hmed_chr	1025819	567	0.597884	Hvol_chr	979089	567	0.626102	406.859	594.513	395.411	390.71	352.306	424.689	680.302	940.786	-0.949348	-1.14746	1	0.00022877	0	1	0
HFX_0936	HVO_0937	Hmed_chr	892806	444	0.603604	Hvol_chr	850537	441	0.650794	447.072	299.082	346.627	349.731	259.614	172.38	214.201	101.872	0.277403	0.758831	1	0.00022877	1	0	0
HFX_OPERON_379	HVO_OPERON_379	Hmed_chr	2589187	2064	0.652616	Hvol_chr	2487257	2064	0.700097	311.911	470.159	315.995	324.712	685.343	637.249	222.707	239.227	1.62168	1.41348	1	0.00022877	1	0	0
HFX_OPERON_27	HVO_OPERON_27	Hmed_chr	172379	889	0.579303	Hvol_chr	164618	889	0.664792	549.159	540.041	510.114	507.849	123.612	125.361	148.813	173.376	-0.267681	-0.467821	1	0.00022877	0	1	0
HFX_1366	HVO_1301	Hmed_chr	1285463	1770	0.632203	Hvol_chr	1184666	1767	0.675156	351.596	317.41	314.318	274.549	236.059	237.782	430.016	441.454	-0.865243	-0.892624	1	0.00022877	0	1	0
HFX_2935	HVO_2942	Hmed_chr	2842900	198	0.540404	Hvol_chr	2772933	198	0.575758	569.001	515.9	823.501	552.344	710.902	758.273	593.673	723.887	0.259982	0.0669528	1	0.0456383	1	0	0
HFX_0682	HVO_0723	Hmed_chr	643330	528	0.668561	Hvol_chr	647342	531	0.734463	416.59	328.886	143.938	195.397	126.682	53.922	67.7463	53.6341	0.902998	0.00772359	0	NA	NA	NA	0
HFX_OPERON_358	HVO_OPERON_358	Hmed_chr	2415583	2012	0.633698	Hvol_chr	2332664	2012	0.652584	314.639	233.54	387.474	351.223	1560.63	1613.99	1701.57	2007.33	-0.124737	-0.31465	1	0.00022877	0	1	0
HFX_2366	HVO_2359	Hmed_chr	2305581	531	0.608286	Hvol_chr	2222252	531	0.647834	484.959	423.213	441.41	427.76	332.607	307.667	331.237	351.486	0.00595458	-0.192097	1	NA	NA	NA	0
HFX_OPERON_346	HVO_OPERON_346	Hmed_chr	2338382	773	0.620957	Hvol_chr	2264658	770	0.675325	333.135	568.224	350.723	309.555	586.466	400.599	892.209	539.106	-0.605334	-0.42841	1	0.00022877	0	1	0
HFX_2163	HVO_2092	Hmed_chr	2099542	804	0.585821	Hvol_chr	1955740	804	0.666667	407.036	470.085	430.955	387.148	92.7344	66.411	42.2355	35.0483	1.13465	0.922078	0	NA	NA	NA	0
HFX_2857	HVO_2865	Hmed_chr	2768183	894	0.662192	Hvol_chr	2702913	894	0.695749	432.07	365.631	524.36	517.555	770.312	1038.39	1277.21	1926.33	-0.72948	-0.891509	1	0.00022877	0	1	0
HFX_2387	HVO_2379	Hmed_chr	2327682	681	0.590308	Hvol_chr	2244236	681	0.64464	401.774	494.991	523.757	420.013	676.232	538.791	633.391	579.325	0.0944211	-0.104647	1	NA	NA	NA	0
HFX_OPERON_405	HVO_OPERON_405	Hmed_chr	2726389	4047	0.616012	Hvol_chr	2631348	4055	0.656227	363.225	424.04	433.518	431.523	58.3193	46.9297	278.337	295.346	-2.25479	-2.65383	1	0.00022877	0	1	0
HFX_2980	HVO_2986	Hmed_chr	2891261	594	0.636364	Hvol_chr	2817631	594	0.675084	487.715	584.687	574.735	575.948	228.128	209.585	185.65	193.471	0.297259	0.115419	1	0.0017826	1	0	0
HFX_0785	HVO_0816	Hmed_chr	742896	693	0.652237	Hvol_chr	735848	693	0.733045	340.626	353.76	191.17	226.603	193.254	157.366	89.3872	83.1571	1.11236	0.920213	1	0.00022877	1	0	0
HFX_0844	HVO_0869	Hmed_chr	797008	4500	0.651556	Hvol_chr	784965	4536	0.678792	343.351	385.893	342.615	320.234	774.418	718.232	984.609	1840.69	-0.346439	-1.35773	1	0.00022877	0	1	0
HFX_1156	HVO_1144	Hmed_chr	1100255	447	0.639821	Hvol_chr	1045260	447	0.702461	312.05	365.631	273.579	313.67	627.852	594.562	623.318	665.583	0.010457	-0.162793	1	NA	NA	NA	0
HFX_1808	HVO_1715	Hmed_chr	1733543	753	0.645418	Hvol_chr	1585690	753	0.718459	313.485	257.744	257.139	394.749	54.2174	69.0621	48.0862	68.0745	0.173131	0.0207793	0	NA	NA	NA	0
HFX_3029	HVO_3010	Hmed_chr	2942159	2613	0.622656	Hvol_chr	2841653	2577	0.680636	427.054	449.561	535.839	501.645	581.695	702.416	1916.48	954.138	-1.72012	-0.441872	1	0.00022877	0	1	0
HFX_2377	HVO_2370	Hmed_chr	2319174	660	0.643939	Hvol_chr	2235827	660	0.707576	300.758	355.971	362.855	327.158	451.544	361.437	695.673	632.755	-0.623541	-0.807904	1	0.00022877	0	1	0
HFX_OPERON_107	HVO_OPERON_107	Hmed_chr	640659	628	0.60828	Hvol_chr	644717	628	0.63535	444.224	325.313	365.117	401.877	723.899	609.543	651.743	621.537	0.151485	-0.0281126	1	NA	NA	NA	0
HFX_0993	HVO_0995	Hmed_chr	947527	1041	0.606148	Hvol_chr	904367	1038	0.683044	360.75	421.938	230.717	326.887	189.909	118.765	409.823	240.3	-1.10969	-1.01673	1	0.00022877	0	1	0
HFX_1866	HVO_1778	Hmed_chr	1794914	2145	0.62331	Hvol_chr	1642780	2157	0.665276	342.651	419.069	500.801	447.217	4855.64	3341.62	1886.9	2196.15	1.36365	0.605566	1	0.00022877	1	0	0
HFX_2882	HVO_2888	Hmed_chr	2792053	1653	0.624319	Hvol_chr	2726318	1653	0.660617	311.571	420.21	474.709	461.43	307.991	289.854	275.721	289.73	0.159679	0.000616941	1	NA	NA	NA	0
HFX_OPERON_183	HVO_OPERON_183	Hmed_chr	1165820	5092	0.610173	Hvol_chr	1110849	5086	0.67499	402.47	347.047	293.542	297.733	67.6946	61.4918	44.0956	41.2282	0.618405	0.576762	1	0.00022877	1	0	0
HFX_2619	HVO_2601	Hmed_chr	2546154	570	0.629825	Hvol_chr	2450738	570	0.680702	451.778	412.177	330.755	423.091	202.66	160.949	201.184	179.919	0.0105462	-0.16074	1	NA	NA	NA	0
HFX_2274	HVO_2222	Hmed_chr	2217807	519	0.618497	Hvol_chr	2086870	519	0.651252	351.455	492.043	373.074	307.977	1911.44	1612.53	1225.38	1159.41	0.641431	0.475937	1	0.00022877	1	0	0
HFX_1890	HVO_1816	Hmed_chr	1816465	1290	0.681395	Hvol_chr	1679617	1290	0.731008	378.452	332.575	256.746	269.552	270.777	253.083	164.781	171.047	0.71656	0.565215	1	0.00022877	1	0	0
HFX_OPERON_322	HVO_OPERON_322	Hmed_chr	2228365	1130	0.579646	Hvol_chr	2096172	1132	0.636926	460.524	488.142	396.11	371.582	303.176	301.736	211.626	263.975	0.518643	0.192888	1	0.00022877	1	0	0
HFX_0655	HVO_0696	Hmed_chr	621456	900	0.644444	Hvol_chr	626195	900	0.704444	417.267	397.243	328.371	386.357	198.163	191.871	153.191	164.237	0.371358	0.224358	1	0.00022877	1	0	0
HFX_1199	HVO_1189	Hmed_chr	1135538	1524	0.612205	Hvol_chr	1080889	1527	0.659463	380.187	335.132	363.72	374.629	1012.32	823.714	1962.27	2048.53	-0.954853	-1.31437	1	0.00022877	0	1	0
HFX_2746	HVO_2735	Hmed_chr	2671547	192	0.640625	Hvol_chr	2580464	192	0.671875	419.13	478.82	557.311	467.368	130.072	113.94	120.407	117.429	0.111384	-0.0435115	0	NA	NA	NA	0
HFX_OPERON_128	HVO_OPERON_128	Hmed_chr	783280	3560	0.606742	Hvol_chr	774651	3561	0.631283	430.998	413.184	344.845	384.289	2998.75	3724.76	4859.77	6735.28	-0.696526	-0.85459	1	0.00022877	0	1	0
HFX_OPERON_194	HVO_OPERON_194	Hmed_chr	1291201	2838	0.61346	Hvol_chr	1188454	2838	0.647639	361.06	359.93	427.311	389.309	8156.68	7362.68	6072.47	6085.53	0.425699	0.274846	1	0.00022877	1	0	0
HFX_0798	HVO_0828	Hmed_chr	755545	723	0.596127	Hvol_chr	746978	723	0.683264	319.072	367.338	239.618	271.5	107.573	99.8948	153.069	157.425	-0.508872	-0.656186	1	0.00022877	0	1	0
HFX_0760	HVO_0794	Hmed_chr	716327	1098	0.632969	Hvol_chr	713403	1095	0.70137	390.883	344.215	288.507	366.212	160.145	124.013	296.006	211.23	-0.886247	-0.768328	1	0.00022877	0	1	0
HFX_2380	HVO_2372	Hmed_chr	2320357	447	0.668904	Hvol_chr	2236985	447	0.706935	336.054	365.631	250.781	338.763	106.13	123.82	139.869	178.202	-0.398235	-0.525263	0	NA	NA	NA	0
HFX_2805	HVO_2793	Hmed_chr	2720917	756	0.650794	Hvol_chr	2625729	759	0.69697	354.819	553.978	469.933	399.018	184.306	179.37	217.178	308.263	-0.236779	-0.781224	1	0.00022877	0	1	0
HFX_OPERON_148	HVO_OPERON_148	Hmed_chr	943162	2284	0.603327	Hvol_chr	900172	2287	0.68955	382.869	429.344	282.955	256.266	449.596	358.388	321.275	312.893	0.48482	0.195856	1	0.00022877	1	0	0
HFX_1549	HVO_1485	Hmed_chr	1463804	636	0.621069	Hvol_chr	1355280	636	0.704403	371.154	256.977	208.303	202.82	190.733	133.043	174.708	136.913	0.126608	-0.04137	1	NA	NA	NA	0
HFX_1432	HVO_1353	Hmed_chr	1350750	222	0.603604	Hvol_chr	1232031	222	0.653153	507.487	322.089	459.046	429.473	2011.23	1052.51	751.124	450.811	1.42095	1.22324	1	0.00022877	1	0	0
HFX_OPERON_398	HVO_OPERON_398	Hmed_chr	2684303	449	0.601336	Hvol_chr	2592836	449	0.614699	430.145	614.254	351.799	549.6	3434.94	3722.08	5674.2	6700.67	-0.724133	-0.848197	1	0.00022877	0	1	0
HFX_3022	HVO_3003	Hmed_chr	2935262	279	0.620072	Hvol_chr	2835333	276	0.673913	307.662	622.408	480.003	629.931	82.5353	109.103	231.554	154.054	-1.48827	-0.49775	0	NA	NA	NA	0
HFX_2925	HVO_2932	Hmed_chr	2832536	1191	0.592779	Hvol_chr	2762990	1191	0.617968	391.892	608.944	569.009	590.979	120.328	117.504	367.573	392.899	-1.61106	-1.74145	1	0.00022877	0	1	0
HFX_2002	HVO_1908	Hmed_chr	1919646	2127	0.660085	Hvol_chr	1756594	2103	0.715644	360.684	417.813	411.897	422.698	34.4019	31.4065	53.9191	23.4846	-0.648308	0.419347	0	NA	NA	NA	0
HFX_OPERON_369	HVO_OPERON_369	Hmed_chr	2501406	1295	0.654054	Hvol_chr	2403719	1295	0.711197	269.279	362.843	220.342	199.218	241.722	140.828	187.455	123.383	0.366803	0.190798	1	0.00022877	1	0	0
HFX_0722	HVO_0764	Hmed_chr	681103	783	0.690932	Hvol_chr	685589	783	0.738186	287.771	404.418	149.674	121.766	350.108	338.267	243.023	255.952	0.526707	0.402285	1	0.00022877	1	0	0
HFX_OPERON_105	HVO_OPERON_105	Hmed_chr	634367	810	0.648148	Hvol_chr	638458	812	0.725369	417.267	416.159	194.529	196.847	73.1696	96.8434	38.7563	65.9892	0.916814	0.553423	0	NA	NA	NA	0
HFX_2604	HVO_2578	Hmed_chr	2529367	1200	0.626667	Hvol_chr	2429064	1197	0.720134	344.245	408.593	174.53	238.955	138.079	143.539	133.838	126.67	0.0450025	0.180365	1	0.41544	0	0	0
HFX_2513	HVO_2498	Hmed_chr	2460835	396	0.623737	Hvol_chr	2364122	396	0.691919	352.239	361.13	476.086	424.88	124.297	95.9665	161.717	137.717	-0.379673	-0.521104	0	NA	NA	NA	0
HFX_2456	HVO_0972	Hmed_chr	2397495	525	0.573333	Hvol_chr	882969	522	0.586207	500.721	642.074	361.169	333.067	219.874	191.353	5355.56	3394.88	-4.60629	-4.14905	1	0.00022877	0	1	0
HFX_OPERON_336	HVO_OPERON_336	Hmed_chr	2261979	3093	0.641448	Hvol_chr	2178257	3093	0.698998	353.842	508.594	301.474	289.215	707.071	692.192	832.558	884.785	-0.235696	-0.354154	1	0.00022877	0	1	0
HFX_OPERON_46	HVO_OPERON_46	Hmed_chr	276049	8085	0.610761	Hvol_chr	278458	8097	0.645918	375.574	492.737	367.509	384.076	2826.06	3843.34	2398.41	3894.75	0.236712	-0.019168	1	NA	NA	NA	0
HFX_0675	HVO_0716	Hmed_chr	637895	1320	0.667424	Hvol_chr	641920	1320	0.737879	451.136	464.31	185.288	206.067	178.073	159.552	63.1727	61.5485	1.4951	1.37423	1	0.00022877	1	0	0
HFX_OPERON_243	HVO_OPERON_243	Hmed_chr	1627300	1659	0.616034	Hvol_chr	1488625	1656	0.705918	346.016	406.376	304.617	381.006	91.5739	74.2311	85.0739	66.3895	0.10622	0.161071	1	0.0302729	1	0	0
HFX_0223	HVO_0219	Hmed_chr	211196	606	0.646865	Hvol_chr	198709	606	0.69967	354.116	488.828	420.413	495.132	175.976	124.828	170.309	133.101	0.0472266	-0.0925708	1	NA	NA	NA	0
HFX_OPERON_360	HVO_OPERON_360	Hmed_chr	2423232	1814	0.630099	Hvol_chr	2341676	1811	0.683048	328.28	332.235	289.8	340.655	479.926	380.411	151.161	116.422	1.66672	1.7082	1	0.00022877	1	0	0
HFX_0423	HVO_0456	Hmed_chr	395815	393	0.59542	Hvol_chr	407159	393	0.664122	436.834	311.903	337.101	478.071	272.444	202.981	422.634	344.943	-0.633448	-0.765017	1	0.00022877	0	1	0
HFX_1775	HVO_1684	Hmed_chr	1685888	1929	0.617418	Hvol_chr	1540595	1932	0.648033	386.582	354.791	427.255	551.552	639.244	713.358	633.518	844.097	0.0129805	-0.242783	1	NA	NA	NA	0
HFX_1773	HVO_1681	Hmed_chr	1683115	915	0.644809	Hvol_chr	1537062	915	0.69071	369.384	323.748	478.913	551.647	125.328	157.303	163.87	218.645	-0.386848	-0.475041	1	0.00022877	0	1	0
HFX_0627	HVO_0656	Hmed_chr	589611	726	0.640496	Hvol_chr	585788	726	0.69697	539.442	492.45	238.628	386.254	131.235	130.368	130.691	139.463	0.00599176	-0.0972861	1	NA	NA	NA	0
HFX_OPERON_109	HVO_OPERON_109	Hmed_chr	649640	1147	0.617262	Hvol_chr	653749	1147	0.68265	416.28	356.227	235.446	347.164	311.454	303.94	313.082	328.411	-0.00752242	-0.111717	1	0.826217	0	0	0
HFX_2821	HVO_2805	Hmed_chr	2732660	420	0.566667	Hvol_chr	2636221	420	0.642857	357.658	364.815	606.597	534.135	145.904	97.8493	199.415	146.999	-0.450755	-0.587169	0	NA	NA	NA	0
HFX_OPERON_20	HVO_OPERON_20	Hmed_chr	134530	983	0.652085	Hvol_chr	119674	989	0.681496	442.069	478.008	556.425	541.561	225.177	182.427	285.587	383.192	-0.342867	-1.07075	1	0.00022877	0	1	0
HFX_2102	HVO_2007	Hmed_chr	2024848	462	0.62987	Hvol_chr	1853232	462	0.69697	359.98	464.31	397.045	485.577	88.9386	55.1311	81.4345	55.422	0.127169	-0.0075923	0	NA	NA	NA	0
HFX_OPERON_164	HVO_OPERON_164	Hmed_chr	1050519	2556	0.638106	Hvol_chr	997547	2560	0.684766	331.631	407.634	262.732	270.562	462.044	382.369	365.32	365.096	0.338869	0.0666882	1	0.144027	0	0	0
HFX_1659	HVO_1604	Hmed_chr	1582644	1122	0.650624	Hvol_chr	1474393	1122	0.694296	363.395	400.581	422.347	432.378	422.951	367.701	220.559	205.745	0.939328	0.837677	1	0.00022877	1	0	0
HFX_OPERON_414	HVO_OPERON_414	Hmed_chr	2777977	1020	0.65	Hvol_chr	2712095	1020	0.70098	278.763	280.407	279.748	299.665	243.402	285.59	95.1259	117.731	1.35543	1.27845	1	0.00022877	1	0	0
HFX_2376	HVO_2369	Hmed_chr	2317755	1275	0.628235	Hvol_chr	2234403	1275	0.687059	357.658	336.488	383.655	321.109	235.901	196.546	108.504	96.7937	1.12043	1.02188	1	0.00022877	1	0	0
HFX_2922	HVO_2929	Hmed_chr	2830045	1314	0.64003	Hvol_chr	2760473	1314	0.673516	347.042	365.37	488.601	542.061	101.284	134.405	542.13	749.463	-2.42023	-2.47927	1	0.00022877	0	1	0
HFX_1921	HVO_1783	Hmed_chr	1848927	675	0.675556	Hvol_chr	1650909	675	0.755556	230.49	272.395	158.524	128.786	429.487	219.252	191.803	108.328	1.16299	1.01719	1	0.00022877	1	0	0
HFX_0863	HVO_0889	Hmed_chr	817729	645	0.677519	Hvol_chr	805444	645	0.71938	415.881	585.966	126.398	208.685	496.008	433.049	261.855	243.342	0.921594	0.831545	1	0.00022877	1	0	0
HFX_0096	HVO_0087	Hmed_chr	101712	993	0.650554	Hvol_chr	87625	984	0.703252	356.577	462.907	455.687	481.617	194.089	170.896	352.545	170.175	-0.86109	0.00610221	1	NA	NA	NA	0
HFX_0146	HVO_0136	Hmed_chr	141494	291	0.61512	Hvol_chr	126602	291	0.632302	239.667	631.844	682.89	867.281	564.239	515.877	649.138	629.08	-0.202219	-0.286216	1	0.00022877	0	1	0
HFX_2761	HVO_2750	Hmed_chr	2682692	1161	0.647717	Hvol_chr	2591232	1161	0.686477	281.875	299.142	355.494	475.822	144.436	127.284	226.252	211.603	-0.647497	-0.733311	1	0.00022877	0	1	0
HFX_0613	HVO_0639	Hmed_chr	580105	951	0.657203	Hvol_chr	574519	951	0.695058	428.738	537.057	326.835	333.202	86.743	62.981	265.091	206.519	-1.61167	-1.71329	1	0.00022877	0	1	0
HFX_2618	HVO_2600	Hmed_chr	2545183	891	0.632997	Hvol_chr	2449767	891	0.657688	301.059	481.507	383.157	343.051	382.297	341.881	512.816	484.389	-0.423747	-0.502674	1	0.00022877	0	1	0
HFX_0169	HVO_0167	Hmed_chr	160358	1287	0.637918	Hvol_chr	151659	1287	0.668998	375.165	357.161	518.647	485.888	658.13	732.837	801.148	930.082	-0.283696	-0.343865	1	0.00022877	0	1	0
HFX_2804	HVO_2792	Hmed_chr	2720228	636	0.641509	Hvol_chr	2625011	636	0.688679	345.848	353.343	392.571	493.823	287.058	302.572	253.828	279.635	0.177492	0.113735	1	0.00112429	1	0	0
HFX_OPERON_35	HVO_OPERON_35	Hmed_chr	242907	770	0.622078	Hvol_chr	226809	770	0.685714	445.911	504.108	542.628	538.991	92.2019	65.3659	157.531	119.338	-0.772765	-0.868446	1	0.00022877	0	1	0
HFX_OPERON_239	HVO_OPERON_239	Hmed_chr	1577301	1475	0.633898	Hvol_chr	1465704	1475	0.684068	381.906	332.414	355.815	448.673	319.728	257.476	382.409	326.053	-0.258272	-0.34067	1	0.00022877	0	1	0
HFX_2957	HVO_2965	Hmed_chr	2869593	651	0.640553	Hvol_chr	2800287	648	0.67284	387.325	580.566	503.251	584.21	222.749	200.811	201.29	137.602	0.146143	0.545338	1	0.000454378	1	0	0
HFX_2020	HVO_1927	Hmed_chr	1942791	1305	0.638314	Hvol_chr	1775472	1305	0.712644	341.214	360.063	320.171	296.537	391.196	301.626	178.174	145.554	1.1346	1.05121	1	0.00022877	1	0	0
HFX_1410	HVO_1333	Hmed_chr	1326135	2838	0.647639	Hvol_chr	1211841	2841	0.687786	357.28	345.533	365.88	349.415	164.255	135.806	190.799	178.841	-0.21612	-0.39713	1	0.00022877	0	1	0
HFX_2072	HVO_1979	Hmed_chr	1991719	1284	0.633956	Hvol_chr	1824976	1284	0.69081	371.864	326.174	515.891	460.816	281.19	268.723	279.289	278.401	0.00978417	-0.051044	1	NA	NA	NA	0
HFX_2898	HVO_2902	Hmed_chr	2810728	1875	0.6544	Hvol_chr	2738778	1875	0.693867	331.906	452.176	478.289	507.001	411.835	422.822	411.251	438.498	0.00204759	-0.0525197	1	NA	NA	NA	0
HFX_0948	HVO_0952	Hmed_chr	902505	696	0.637931	Hvol_chr	861842	696	0.70546	447.072	366.912	322.124	253.829	928.71	761.975	139.71	120.044	2.7328	2.66618	1	0.00022877	1	0	0
HFX_1015	HVO_1017	Hmed_chr	968171	855	0.632749	Hvol_chr	924940	855	0.71462	301.185	465.939	196.665	268.942	181.486	179.783	110.115	112.908	0.720846	0.6711	1	0.00022877	1	0	1
HFX_0018	HVO_0019	Hmed_chr	17766	681	0.629956	Hvol_chr	17615	681	0.679883	512.065	494.991	486.346	522.958	215.019	199.744	360.735	347.669	-0.746473	-0.799564	1	0.00022877	0	1	0
HFX_OPERON_22	HVO_OPERON_22	Hmed_chr	149075	1632	0.656863	Hvol_chr	135168	1631	0.695279	371.464	400.581	481.112	419.514	218.996	250.066	316.072	353.872	-0.529344	-0.500919	1	0.00022877	0	1	0
HFX_0149	HVO_0140	Hmed_chr	143532	2064	0.638081	Hvol_chr	129520	2070	0.675362	395.087	405.821	467.695	518.846	535.631	313.711	336.906	258.994	0.668895	0.27652	1	0.00022877	1	0	0
HFX_2014	HVO_1921	Hmed_chr	1937687	1383	0.644975	Hvol_chr	1770475	1383	0.671728	387.915	369.299	427.381	490.686	352.065	271.937	432.155	348.009	-0.295706	-0.35585	1	0.00022877	0	1	0
HFX_0035	HVO_0037	Hmed_chr	37980	498	0.644578	Hvol_chr	35225	498	0.698795	387.822	553.815	460.429	456.106	321.154	191.438	418.473	264.472	-0.381871	-0.466237	1	0.00022877	0	1	0
HFX_1186	HVO_1173	Hmed_chr	1126242	543	0.639042	Hvol_chr	1070008	543	0.683241	474.242	263.365	394.12	351.171	81.6863	139.887	109.644	186.095	-0.424659	-0.411776	0	NA	NA	NA	0
HFX_1546	HVO_1482	Hmed_chr	1460268	327	0.614679	Hvol_chr	1352076	327	0.688073	377.345	374.856	592.127	282.993	383.678	279.837	1013.23	768.767	-1.40099	-1.45796	1	0.00022877	0	1	0
HFX_0643	HVO_0682	Hmed_chr	605303	1005	0.551244	Hvol_chr	608106	1005	0.61194	437.73	345.576	415.745	373.894	115.91	99.2142	243.084	214.348	-1.06845	-1.11133	1	0.00022877	0	1	0
HFX_1986	HVO_1895	Hmed_chr	1906899	1659	0.658831	Hvol_chr	1745405	1659	0.716697	333.081	400.219	365.494	326.228	309.574	333.862	326.368	357.093	-0.0762148	-0.097048	1	0.00022877	0	1	1
HFX_0796	HVO_0826	Hmed_chr	753439	1047	0.638013	Hvol_chr	745509	1047	0.676218	394.551	458.545	345.534	324.077	282.168	258.465	427.13	400.228	-0.598123	-0.630853	1	0.00022877	0	1	0
HFX_0432	HVO_0466	Hmed_chr	402353	1140	0.623684	Hvol_chr	415459	1140	0.654386	310.597	367.375	312.876	408.332	275.21	186.924	129.529	91.3228	1.08725	1.03341	1	0.00022877	1	0	0
HFX_OPERON_255	HVO_OPERON_255	Hmed_chr	1697407	2607	0.63598	Hvol_chr	1551070	2615	0.691778	325.143	297.785	350.736	394.627	98.7056	79.1196	107.369	109.433	-0.121373	-0.467941	1	0.00022877	0	1	0
HFX_0764	HVO_0798	Hmed_chr	720227	1869	0.639914	Hvol_chr	717217	1875	0.7056	338.713	377.112	304.366	243.779	366.875	385.102	166.975	221.526	1.13566	0.79776	1	0.00022877	1	0	0
HFX_0139	HVO_0129	Hmed_chr	135652	378	0.62963	Hvol_chr	120802	378	0.679894	510.939	459.397	539.197	467.368	91.422	46.4236	189.781	101.607	-1.05372	-1.13007	0	NA	NA	NA	0
HFX_1006	HVO_1009	Hmed_chr	962169	1023	0.631476	Hvol_chr	918994	1023	0.667644	351.365	469.302	388.506	353.61	1014.56	684.479	479.328	334.514	1.08177	1.03294	1	0.00022877	1	0	0
HFX_OPERON_348	HVO_OPERON_348	Hmed_chr	2344642	4241	0.643952	Hvol_chr	2268958	4241	0.686159	361.79	392.6	306.373	340.525	1330.51	1954.14	912.244	1324.36	0.544484	0.561239	1	0.00022877	1	0	0
HFX_OPERON_366	HVO_OPERON_366	Hmed_chr	2469689	2161	0.652938	Hvol_chr	2376033	2167	0.699123	350.044	425.42	326.84	335.159	534.181	609.963	729.828	1033.9	-0.450228	-0.761309	1	0.00022877	0	1	0
HFX_0962	HVO_0965	Hmed_chr	915730	1479	0.600406	Hvol_chr	871193	1479	0.699797	366.363	393.675	230.827	235.106	66.862	40.4652	258.681	161.156	-1.95192	-1.99371	1	0.00022877	0	1	0
HFX_2887	HVO_2896	Hmed_chr	2798152	918	0.636166	Hvol_chr	2734561	918	0.703704	315.58	378.327	432.943	342.126	142.402	200.178	112.997	155.519	0.333686	0.364194	1	0.00022877	1	0	0
HFX_0385	HVO_0419	Hmed_chr	364499	1095	0.660274	Hvol_chr	374824	1095	0.730594	338.06	373.144	232.667	238.166	80.3822	50.7599	43.4923	28.1305	0.886117	0.851557	0	NA	NA	NA	0
HFX_OPERON_210	HVO_OPERON_210	Hmed_chr	1382466	1811	0.634456	Hvol_chr	1265949	1811	0.696853	352.523	400.47	323.563	343.752	234.859	357.192	275.91	408.053	-0.232403	-0.192058	1	0.00022877	0	1	0
HFX_0797	HVO_0827	Hmed_chr	755272	258	0.569767	Hvol_chr	746707	258	0.616279	478.263	395.923	296.245	467.368	446.394	392.288	480.196	423.666	-0.105306	-0.111013	1	0.0737117	0	0	0
HFX_0314	HVO_0329	Hmed_chr	296418	939	0.615548	Hvol_chr	298435	939	0.654952	394.223	565.677	401.555	412.12	1143.9	1130.76	1030.5	1015.09	0.150612	0.155683	1	0.00022877	1	0	0
HFX_0783	HVO_0814	Hmed_chr	741274	600	0.63	Hvol_chr	734301	600	0.725	438.131	544.79	178.339	238.358	161.131	174.622	158.398	170.115	0.0246813	0.0377255	1	0.698035	0	0	0
HFX_1644	HVO_1586	Hmed_chr	1568553	1308	0.62844	Hvol_chr	1457033	1308	0.678135	401.955	413.903	381.766	499.526	137.927	123.145	41.454	37.0302	1.73432	1.73359	1	0.00022877	1	0	0
HFX_OPERON_147	HVO_OPERON_147	Hmed_chr	936631	6015	0.629925	Hvol_chr	893649	6015	0.6532	308.602	356.627	308.351	325.875	1643.87	2103.2	2878.62	3604.82	-0.808281	-0.777343	1	0.00022877	0	1	0
HFX_OPERON_339	HVO_OPERON_339	Hmed_chr	2276018	1385	0.651986	Hvol_chr	2192908	1393	0.690596	348.619	516.272	380.418	330.144	497.441	419.852	377.46	477.515	0.398202	-0.185664	1	NA	NA	NA	0
HFX_1466	HVO_1390	Hmed_chr	1380310	984	0.693089	Hvol_chr	1263781	987	0.735562	288.961	249.142	252.964	247.179	314.868	288.893	300.145	339.315	0.0690867	-0.232091	1	NA	NA	NA	0
HFX_2024	HVO_1932	Hmed_chr	1946224	927	0.651564	Hvol_chr	1779866	927	0.725998	451.413	506.884	241.853	248.053	224.581	158.621	129.721	92.4377	0.791822	0.779032	1	0.00022877	1	0	0
HFX_0477	HVO_0504	Hmed_chr	440497	498	0.624498	Hvol_chr	443185	498	0.664659	398.594	369.21	255.794	399.797	230.834	194.636	65.5588	55.1745	1.81599	1.81871	1	0.00022877	1	0	0
HFX_2983	HVO_2989	Hmed_chr	2893415	1365	0.657143	Hvol_chr	2819632	1365	0.705495	436.264	478.937	545.004	466.341	214.498	227.363	230.569	240.539	-0.104234	-0.0812719	1	0.00156331	0	1	0
HFX_OPERON_203	HVO_OPERON_203	Hmed_chr	1360554	2141	0.62681	Hvol_chr	1241450	2141	0.681457	355.82	372.142	423.626	381.142	46.0572	35.8211	48.4253	37.7047	-0.0723336	-0.0739359	1	0.0798945	0	0	0
HFX_0386	HVO_0420	Hmed_chr	365710	1635	0.640979	Hvol_chr	376085	1632	0.696691	328.126	443.579	312.219	324.752	173.528	170.702	297.509	254.03	-0.777767	-0.573516	1	0.00022877	0	1	0
HFX_OPERON_198	HVO_OPERON_198	Hmed_chr	1329587	3953	0.651151	Hvol_chr	1215368	3939	0.706778	351.505	335.929	314.34	277.644	666.673	467.673	542.579	294.867	0.297148	0.665433	1	0.00022877	1	0	0
HFX_1646	HVO_1588	Hmed_chr	1570809	321	0.601246	Hvol_chr	1459300	321	0.666667	551.528	381.862	444.46	524.151	67.7281	47.998	373.799	266.061	-2.46444	-2.47071	0	NA	NA	NA	0
HFX_0802	HVO_0832	Hmed_chr	759843	927	0.648328	Hvol_chr	751246	927	0.711974	416.688	396.692	318.807	311.579	374.177	145.928	303.219	123.413	0.303359	0.241769	1	0.00022877	1	0	0
HFX_1087	HVO_1080	Hmed_chr	1039230	534	0.567416	Hvol_chr	985780	567	0.592593	351.63	573.866	449.331	341.253	2476.54	2113.9	1758.2	1491.03	0.494225	0.5036	1	0.00022877	1	0	0
HFX_OPERON_161	HVO_OPERON_161	Hmed_chr	1017898	6170	0.644408	Hvol_chr	971509	6188	0.679379	323.457	357.601	298.907	292.294	442.246	651.814	300.926	528.915	0.555441	0.301426	1	0.00022877	1	0	0
HFX_2958	HVO_2966	Hmed_chr	2870348	438	0.618721	Hvol_chr	2801078	438	0.664384	538.936	373.144	663.102	563.402	355.702	256.796	264.624	191.441	0.426725	0.423723	1	0.00022877	1	0	0
HFX_0353	HVO_0388	Hmed_chr	331009	1320	0.617424	Hvol_chr	343699	1320	0.640909	438.943	379.186	389.876	433.378	616.909	491.501	534.379	423.559	0.207194	0.214631	1	0.00022877	1	0	0
HFX_1175	HVO_1163	Hmed_chr	1117499	501	0.592814	Hvol_chr	1062179	501	0.670659	449.749	489.333	294.944	391.805	112.405	79.9396	232.654	165.433	-1.04949	-1.04926	1	0.00022877	0	1	0
HFX_0947	HVO_0950	Hmed_chr	901821	660	0.663636	Hvol_chr	859880	660	0.692424	341.4	325.017	347.414	407.885	704.096	696.546	265.186	257.184	1.40877	1.43742	1	0.00022877	1	0	0
HFX_2669	HVO_2649	Hmed_chr	2598782	228	0.649123	Hvol_chr	2497407	228	0.671053	517.662	224.009	379.921	393.573	10.8521	20.4922	17.2246	30.568	-0.666496	-0.57695	0	NA	NA	NA	0
HFX_OPERON_343	HVO_OPERON_343	Hmed_chr	2314773	2461	0.618448	Hvol_chr	2231324	2470	0.680162	359.692	402.616	383.703	323.562	229.016	181.17	113.545	114.842	1.01219	0.657693	1	0.00022877	1	0	0
HFX_0007	HVO_0008	Hmed_chr	7194	1179	0.630195	Hvol_chr	7470	1179	0.686175	477.787	476.518	453.79	556.56	788.245	933.923	307.404	352.414	1.35851	1.40603	1	0.00022877	1	0	1
HFX_OPERON_386	HVO_OPERON_386	Hmed_chr	2628529	2287	0.621775	Hvol_chr	2535581	2296	0.675087	354.217	397.516	415.001	449.455	175.706	171.354	86.4239	108.332	1.02366	0.66153	1	0.00022877	1	0	0
HFX_2782	HVO_2772	Hmed_chr	2703573	1161	0.619294	Hvol_chr	2612931	1161	0.694229	365.051	360.73	386.216	422.684	164.952	117.014	65.6453	46.2103	1.32929	1.3404	1	0.00022877	1	0	0
HFX_2326	HVO_2316	Hmed_chr	2266743	1362	0.616006	Hvol_chr	2182993	1362	0.680617	342.69	374.993	407.783	395.307	117.816	117.024	84.1382	81.2601	0.485705	0.526182	1	0.00022877	1	0	0
HFX_3025	HVO_3006	Hmed_chr	2937987	1740	0.663793	Hvol_chr	2837628	1740	0.716092	403.906	440.294	409.976	356.167	119.306	89.1946	94.0275	69.2647	0.343512	0.364837	1	0.00022877	1	0	0
HFX_1635	HVO_1576	Hmed_chr	1560613	921	0.588491	Hvol_chr	1447899	921	0.633008	361.153	310.548	448.131	481.069	126.231	125.569	179.319	172.07	-0.506465	-0.454519	1	0.00022877	0	1	0
HFX_1793	HVO_1703	Hmed_chr	1708094	2352	0.639456	Hvol_chr	1563336	2352	0.694303	326.18	334.414	368.291	408.947	183.159	155.132	275.785	226.605	-0.590447	-0.546684	1	0.00022877	0	1	0
HFX_0248	HVO_0243	Hmed_chr	235646	1026	0.654971	Hvol_chr	219536	1026	0.708577	334.65	507.754	387.37	418.171	248.023	163.846	156.808	101.486	0.661477	0.691058	1	0.00022877	1	0	0
HFX_1922	HVO_1784	Hmed_chr	1849589	1245	0.659438	Hvol_chr	1649677	1245	0.715663	370.585	385.62	302.86	337.856	227.382	118.256	334.429	172.491	-0.556577	-0.544599	1	0.00022877	0	1	0
HFX_0842	HVO_0868	Hmed_chr	795565	990	0.644444	Hvol_chr	783867	990	0.690909	401.01	381.766	365.429	396.555	227.501	198.168	216.275	181.552	0.0730077	0.126341	1	0.00505078	1	0	0
HFX_0176	HVO_0175	Hmed_chr	167154	744	0.615591	Hvol_chr	157928	744	0.650538	396.596	466.806	534.196	569.133	580.415	643.065	947.951	997.886	-0.707729	-0.63391	1	0.00022877	0	1	0
HFX_0792	HVO_0822	Hmed_chr	749538	1047	0.658071	Hvol_chr	741511	1047	0.687679	379.179	468.301	374.734	283.903	127.519	115.203	87.8716	76.256	0.537243	0.595261	1	0.00022877	1	0	0
HFX_2120	HVO_2019	Hmed_chr	2040796	273	0.593407	Hvol_chr	1864886	273	0.688645	530.591	523.837	559.935	544.407	379.511	305.368	552.592	427.386	-0.542071	-0.484993	1	0.00022877	0	1	0
HFX_OPERON_284	HVO_OPERON_284	Hmed_chr	1957892	4240	0.653066	Hvol_chr	1790495	4228	0.722564	350.488	455.33	253.083	261.319	72.7113	48.3415	293.724	153.437	-2.01421	-1.66631	1	0.00022877	0	1	0
HFX_2082	HVO_1989	Hmed_chr	2002147	597	0.633166	Hvol_chr	1836031	597	0.670017	287.564	513.307	512.102	511.991	119.611	155.005	115.119	139.363	0.0552204	0.15347	1	0.126082	0	0	0
HFX_OPERON_340	HVO_OPERON_340	Hmed_chr	2290642	2138	0.648737	Hvol_chr	2207083	2141	0.683326	333.736	420.442	376.028	328.751	533.24	304.117	94.6983	58.3526	2.49337	2.38176	1	0.00022877	1	0	0
HFX_0728	HVO_0769	Hmed_chr	687552	405	0.587654	Hvol_chr	690496	405	0.622222	476.877	479.214	465.507	553.918	1692.37	1225.53	2782.33	1935.79	-0.717248	-0.659508	1	0.00022877	0	1	0
HFX_1983	HVO_1889	Hmed_chr	1904599	477	0.677149	Hvol_chr	1742864	477	0.742138	416.143	428.294	267.055	252.79	321.64	213.754	127.559	81.7101	1.33428	1.38736	1	0.00022877	1	0	0
HFX_1877	HVO_1829	Hmed_chr	1807908	1101	0.627611	Hvol_chr	1688224	1095	0.684018	477.527	454.61	395.534	581.329	195.74	168.14	802.73	440.41	-2.03597	-1.38918	1	0.00022877	0	1	0
HFX_OPERON_17	HVO_OPERON_17	Hmed_chr	126606	3248	0.631773	Hvol_chr	110903	3235	0.666151	389.812	481.178	474.102	513.166	1706.15	2054.72	1717.23	1425.67	-0.00934002	0.527303	1	NA	NA	NA	0
HFX_2615	HVO_2592	Hmed_chr	2542690	633	0.600316	Hvol_chr	2442972	633	0.625592	491.567	532.526	523.226	411.993	218.607	136.685	134.63	80.9004	0.699345	0.75664	1	0.00022877	1	0	0
HFX_OPERON_126	HVO_OPERON_126	Hmed_chr	773592	4046	0.640138	Hvol_chr	765034	4004	0.699301	360.663	393.849	267.242	273.837	159.722	163.839	613.198	274.407	-1.94079	-0.744039	1	0.00022877	0	1	0
HFX_0215	HVO_0211	Hmed_chr	204131	324	0.614198	Hvol_chr	191877	324	0.638889	281.49	283.745	613.337	640.467	188.881	147.628	292.602	217.326	-0.631465	-0.557893	1	0.00022877	0	1	0
HFX_1501	HVO_1436	Hmed_chr	1415405	855	0.65731	Hvol_chr	1307656	855	0.706433	357.658	250.89	345.654	337.817	184.843	191.571	78.9424	76.4713	1.22743	1.32489	1	0.00022877	1	0	0
HFX_OPERON_410	HVO_OPERON_410	Hmed_chr	2745823	8222	0.612381	Hvol_chr	2682183	8222	0.653491	403.898	446.013	436.909	474.417	840.249	447.371	165.683	85.2165	2.34239	2.39227	1	0.00022877	1	0	0
HFX_0553	HVO_0575	Hmed_chr	520326	636	0.619497	Hvol_chr	512426	639	0.70266	497.684	562.136	263.143	324.744	17697.8	8153.42	149.673	95.808	6.88562	6.41112	1	0.00022877	1	0	0
HFX_2982	HVO_2988	Hmed_chr	2892551	717	0.672245	Hvol_chr	2818790	717	0.726639	359.154	470.138	142.131	148.619	277.428	220.771	108.523	81.5858	1.35411	1.43616	1	0.00022877	1	0	0
HFX_OPERON_332	HVO_OPERON_332	Hmed_chr	2251618	1203	0.626766	Hvol_chr	2168213	1206	0.670813	316.63	390.592	304.204	379.01	621.718	731.882	1198.49	1551.76	-0.94688	-1.08422	1	0.00022877	0	1	0
HFX_2527	HVO_2514	Hmed_chr	2472896	654	0.607034	Hvol_chr	2379238	654	0.665138	377.345	374.856	358.393	437.353	198.145	124.961	330.511	198.517	-0.738144	-0.66778	1	0.00022877	0	1	0
HFX_OPERON_154	HVO_OPERON_154	Hmed_chr	977518	1526	0.653342	Hvol_chr	933893	1529	0.684761	312.892	368.162	299.926	322.786	435.037	393.838	291.061	282.554	0.579818	0.479073	1	0.00022877	1	0	0
HFX_2420	HVO_2415	Hmed_chr	2359677	480	0.622917	Hvol_chr	2283887	477	0.712788	335.304	383.056	363.195	376.246	92.0296	123.707	211.537	166.854	-1.20074	-0.431661	1	0.00022877	0	1	0
HFX_2978	HVO_2984	Hmed_chr	2889798	504	0.593254	Hvol_chr	2816245	504	0.632937	319.337	648.56	505.497	500.751	125.907	71.7747	178.023	96.5333	-0.499708	-0.427551	0	NA	NA	NA	0
HFX_0144	HVO_0134	Hmed_chr	139838	543	0.605893	Hvol_chr	124992	543	0.646409	444.602	470.295	713.17	650.7	1246.04	828.041	1331.83	835.702	-0.0960567	-0.0132875	1	0.633579	0	0	0
HFX_OPERON_273	HVO_OPERON_273	Hmed_chr	1863852	1519	0.618828	Hvol_chr	1715144	1518	0.675231	402.63	376.583	402.799	508.009	722.53	690.551	1340.45	1122.32	-0.891588	-0.70066	1	0.00022877	0	1	0
HFX_2279	HVO_2227	Hmed_chr	2222900	1044	0.628352	Hvol_chr	2091273	1044	0.673372	364.852	430.51	395.334	381.415	171.494	145.544	320.522	250.781	-0.90227	-0.784971	1	0.00022877	0	1	0
HFX_OPERON_221	HVO_OPERON_221	Hmed_chr	1451774	550	0.572727	Hvol_chr	1343584	550	0.598182	477.961	445.737	453.955	504.757	938.189	905.15	1992.22	1757.95	-1.08643	-0.957664	1	0.00022877	0	1	0
HFX_0170	HVO_0170	Hmed_chr	161754	426	0.63615	Hvol_chr	154332	423	0.678487	528.93	527.526	457.744	437.536	67.917	78.9743	288.12	182.425	-2.08482	-1.20785	0	NA	NA	NA	0
HFX_2421	HVO_2416	Hmed_chr	2360241	849	0.660777	Hvol_chr	2284470	849	0.716137	385.461	300.79	276.076	274.145	114.398	128.561	95.5669	96.3631	0.259479	0.415903	1	0.00022877	1	0	0
HFX_OPERON_391	HVO_OPERON_391	Hmed_chr	2653602	1751	0.647059	Hvol_chr	2562785	1754	0.703535	340.091	414.193	310.838	238.214	196.859	140.466	291.728	215.883	-0.567456	-0.620036	1	0.00022877	0	1	0
HFX_0415	HVO_0450	Hmed_chr	387226	408	0.607843	Hvol_chr	399548	408	0.659314	460.221	600.872	362.174	549.845	300.512	251.971	1062.02	810.642	-1.82131	-1.68581	1	0.00022877	0	1	0
HFX_1667	HVO_1608	Hmed_chr	1590219	1176	0.639456	Hvol_chr	1478199	1176	0.678571	305.651	390.873	394.288	414.908	124.584	78.6222	229.711	133.423	-0.882703	-0.763	1	0.00022877	0	1	0
HFX_2368	HVO_2361	Hmed_chr	2307399	3249	0.636504	Hvol_chr	2223975	3249	0.671899	373.179	446.446	323.07	347.829	108.19	82.603	677.206	471.805	-2.64603	-2.51393	1	0.00022877	0	1	0
HFX_3019	HVO_3000	Hmed_chr	2931060	2100	0.65	Hvol_chr	2831155	2100	0.711429	352.548	428.05	424.618	441.997	90.8416	76.1215	133.401	101.068	-0.554342	-0.408957	1	0.00022877	0	1	0
HFX_OPERON_254	HVO_OPERON_254	Hmed_chr	1694629	2698	0.626761	Hvol_chr	1548294	2698	0.671238	336.05	302.886	419.267	518.643	141.341	118.123	305.075	230.315	-1.10999	-0.96332	1	0.00022877	0	1	0
HFX_0635	HVO_0670	Hmed_chr	597532	981	0.619776	Hvol_chr	598977	981	0.646279	333.595	426.919	363.587	460.222	290.794	248.919	200.351	154.612	0.537467	0.687023	1	0.00022877	1	0	0
HFX_1803	HVO_1711	Hmed_chr	1723865	4536	0.638448	Hvol_chr	1577316	4536	0.700176	319.337	382.83	351.601	396.274	484.438	370.714	278.022	192.51	0.801114	0.945371	1	0.00022877	1	0	0
HFX_1555	HVO_1491	Hmed_chr	1469861	1221	0.635545	Hvol_chr	1360779	1227	0.686227	386.657	276.076	382.052	438.8	292.388	253.205	203.584	222.56	0.522264	0.186111	1	0.00022877	1	0	0
HFX_0877	HVO_0907	Hmed_chr	833794	1761	0.611584	Hvol_chr	824054	1800	0.625	219.347	237.824	152.862	180.716	1242.94	1408.3	1474.48	2001.1	-0.246452	-0.506846	1	0.00022877	0	1	0
HFX_OPERON_380	HVO_OPERON_380	Hmed_chr	2593144	1345	0.652045	Hvol_chr	2491040	1351	0.695041	311.122	364.544	301.727	317.575	352.164	247.88	224.083	194.932	0.652214	0.34667	1	0.00022877	1	0	0
HFX_2780	HVO_2770	Hmed_chr	2701664	963	0.649013	Hvol_chr	2610985	963	0.70405	328.688	392.47	296.306	311.579	208.357	118.226	330.653	170.224	-0.666259	-0.52588	1	0.00022877	0	1	0
HFX_2781	HVO_2771	Hmed_chr	2702727	819	0.64591	Hvol_chr	2612059	816	0.714461	373.379	386.641	330.952	347.089	141.488	101.083	89.0041	43.3402	0.66874	1.22177	1	0.00022877	1	0	0
HFX_0703	HVO_0745	Hmed_chr	661239	1083	0.642659	Hvol_chr	665970	1083	0.707295	396.297	518.758	319.934	349.555	468.203	390.682	115.218	85.6042	2.02277	2.19024	1	0.00022877	1	0	0
HFX_1434	HVO_1354	Hmed_chr	1351025	1743	0.673551	Hvol_chr	1232332	1743	0.728055	338.574	328.187	204.635	233.282	134.47	102.838	179.335	122.191	-0.415373	-0.248762	1	0.00022877	0	1	0
HFX_0969	HVO_0971	Hmed_chr	923182	1920	0.661979	Hvol_chr	880821	1920	0.715104	343.687	345.814	183.116	270.197	191.645	135.744	177.693	111.876	0.109053	0.278992	1	0.000901486	1	0	0
HFX_2829	HVO_2814	Hmed_chr	2740373	582	0.609966	Hvol_chr	2644065	582	0.66323	543.861	438.781	428.995	515.55	146.955	160.289	175.623	166.818	-0.257105	-0.0576069	1	0.0900764	0	0	0
HFX_2690	HVO_2673	Hmed_chr	2618982	576	0.583333	Hvol_chr	2522964	579	0.677029	298.048	372.415	404.817	464.946	97.654	90.9896	55.6638	65.3238	0.810939	0.478093	0	NA	NA	NA	0
HFX_1502	HVO_1437	Hmed_chr	1416443	612	0.586601	Hvol_chr	1308698	612	0.642157	376.943	350.508	366.337	536.098	672.774	647.08	752.545	632.762	-0.161658	0.0322813	1	NA	NA	NA	0
HFX_2621	HVO_2603	Hmed_chr	2547796	591	0.607445	Hvol_chr	2452379	591	0.693739	435.725	397.531	284.515	355.864	155.379	158.773	173.613	154.521	-0.160082	0.0391588	1	NA	NA	NA	0
HFX_1424	HVO_1346	Hmed_chr	1339419	1296	0.632716	Hvol_chr	1224075	1302	0.676651	351.862	338.918	371.785	318.758	1824.66	1251.79	720.734	608.461	1.34009	1.04076	1	0.00022877	1	0	0
HFX_2516	HVO_2503	Hmed_chr	2463773	1275	0.649412	Hvol_chr	2369988	1278	0.707355	294.542	328.476	283.078	274.277	148.354	101.159	100.28	71.6533	0.565002	0.497523	1	0.00022877	1	0	0
HFX_0805	HVO_0836	Hmed_chr	762654	1308	0.657492	Hvol_chr	754108	1308	0.696483	373.244	445.141	327.228	323.727	494.857	337.276	473.168	284.614	0.06466	0.244923	1	0.000677663	1	0	0
HFX_1111	HVO_1102	Hmed_chr	1060265	498	0.566265	Hvol_chr	1006980	498	0.63253	441.686	348.699	409.27	320.964	142.892	97.2397	178.749	107.194	-0.323005	-0.14061	0	NA	NA	NA	0
HFX_2874	HVO_2880	Hmed_chr	2782136	1071	0.631186	Hvol_chr	2716454	1071	0.676004	385.709	486.42	513.823	439.876	183.357	153.256	345.492	252.434	-0.913996	-0.719964	1	0.00022877	0	1	0
HFX_2018	HVO_1925	Hmed_chr	1940595	978	0.620654	Hvol_chr	1773508	978	0.660532	367.532	417.784	401.172	513.245	198.87	126.703	111.713	62.6839	0.832033	1.01528	1	0.00022877	1	0	0
HFX_2809	HVO_2798	Hmed_chr	2723798	1320	0.630303	Hvol_chr	2628921	1314	0.652207	361.722	464.31	453.701	463.1	49.7481	66.92	722.64	598.758	-3.86056	-3.16146	1	0.00022877	0	1	0
HFX_1912	HVO_1791	Hmed_chr	1840665	939	0.632588	Hvol_chr	1655978	948	0.679325	308.523	369.866	456.867	538.36	146.402	80.5103	384.022	371.486	-1.39126	-2.20606	1	0.00022877	0	1	0
HFX_OPERON_143	HVO_OPERON_143	Hmed_chr	914186	667	0.596702	Hvol_chr	869825	668	0.657186	418.25	382.864	312.742	310.646	119.992	105.26	633.568	535.28	-2.40056	-2.34634	1	0.00022877	0	1	0
HFX_1062	HVO_1062	Hmed_chr	1016725	1158	0.658895	Hvol_chr	970333	1161	0.713178	319.668	317.559	188.719	234.288	207.928	207.606	122.902	126.524	0.75858	0.714438	1	0.00022877	1	0	0
HFX_2345	HVO_2336	Hmed_chr	2284586	909	0.631463	Hvol_chr	2201120	909	0.673267	383.626	505.684	420.413	404.127	1503.95	1504.85	1051.61	904.253	0.516162	0.734823	1	0.00022877	1	0	0
HFX_1885	HVO_1822	Hmed_chr	1813488	456	0.64693	Hvol_chr	1683867	456	0.710526	376.482	492.82	391.095	430.47	233.791	138.168	420.683	217.824	-0.847515	-0.656744	1	0.00022877	0	1	0
HFX_0426	HVO_0459	Hmed_chr	397229	387	0.633075	Hvol_chr	408661	387	0.671835	429.744	422.318	263.329	340.563	730.777	844.416	577.615	568.213	0.339322	0.571521	1	0.00022877	1	0	0
HFX_0037	HVO_0038	Hmed_chr	38509	1377	0.635439	Hvol_chr	35776	1377	0.689906	428.566	519.272	555.056	586.501	228.178	144.493	242.269	133.987	-0.0864482	0.108915	1	NA	NA	NA	0
HFX_1593	HVO_1532	Hmed_chr	1512950	969	0.616099	Hvol_chr	1400470	969	0.69969	409.701	274.082	278.696	358.846	143.01	112.076	198.968	135.156	-0.476425	-0.270152	1	0.00022877	0	1	0
HFX_2372	HVO_2365	Hmed_chr	2313953	672	0.641369	Hvol_chr	2230490	672	0.668155	343.287	456.019	265.386	325.488	2798.3	1856.67	147.388	85.1092	4.24686	4.44726	1	0.00022877	1	0	0
HFX_2827	HVO_2812	Hmed_chr	2737745	1026	0.612086	Hvol_chr	2641433	1026	0.674464	444.458	607.314	466.831	500.166	150.499	158.881	181.076	163.16	-0.266839	-0.0383387	1	0.163741	0	0	0
HFX_OPERON_30	HVO_OPERON_30	Hmed_chr	208979	1979	0.675088	Hvol_chr	196563	1979	0.73522	306.331	366.474	270.348	294.732	32.1319	36.2899	36.3683	34.8372	-0.178672	0.0589367	1	NA	NA	NA	0
HFX_0855	HVO_0881	Hmed_chr	810694	1002	0.617764	Hvol_chr	798590	1002	0.707585	364.083	499.527	147.472	218.292	151.519	127.114	195.734	141.33	-0.369393	-0.152944	1	0.00022877	0	1	0
HFX_1738	HVO_1648	Hmed_chr	1654087	558	0.605735	Hvol_chr	1510853	558	0.673835	384.578	421.041	374.394	557.826	48.0963	59.7881	60.6678	63.4391	-0.335004	-0.0855145	0	NA	NA	NA	0
HFX_1942	HVO_1859	Hmed_chr	1865488	1026	0.621832	Hvol_chr	1716776	1029	0.690962	434	457.974	321.868	460.555	101.077	85.1212	102.181	90.8113	-0.0156713	-0.0933519	1	0.775424	0	0	0
HFX_1748	HVO_1656	Hmed_chr	1663255	2112	0.664299	Hvol_chr	1519205	2112	0.708333	348.005	217.645	306.4	382.392	226.239	174.055	150.295	99.6475	0.590048	0.804639	1	0.00022877	1	0	0
HFX_0702	HVO_0743	Hmed_chr	659805	1344	0.614583	Hvol_chr	663290	1350	0.660741	490.981	448.418	366.115	373.894	1048.71	928.522	1177.51	1218.78	-0.167117	-0.39243	1	0.00022877	0	1	0
HFX_1457	HVO_1381	Hmed_chr	1374929	669	0.635277	Hvol_chr	1258374	669	0.71151	417	335.913	190.411	268.265	115.689	57.8096	121.28	52.4637	-0.0680958	0.139991	0	NA	NA	NA	0
HFX_2691	HVO_2675	Hmed_chr	2619714	1287	0.672106	Hvol_chr	2525128	1287	0.723388	312.638	436.531	312.772	298.505	266.359	261.747	330.696	272.882	-0.312134	-0.0601068	1	0.0271926	0	1	0
HFX_1482	HVO_1407	Hmed_chr	1396944	678	0.588496	Hvol_chr	1281308	678	0.653392	348.162	316.388	308.13	376.376	257.063	164.697	397.047	216.806	-0.627188	-0.396596	1	0.00022877	0	1	0
HFX_1088	HVO_1081	Hmed_chr	1039941	345	0.588406	Hvol_chr	986514	345	0.646377	435.409	325.69	457.849	382.022	393.208	344.952	719.421	532.698	-0.871543	-0.626921	1	0.00022877	0	1	0
HFX_2059	HVO_1966	Hmed_chr	1980983	738	0.639566	Hvol_chr	1814406	738	0.686992	428.898	609.014	428.07	455.969	382.609	305.175	205.088	137.127	0.899627	1.15412	1	0.00022877	1	0	0
HFX_2771	HVO_2759	Hmed_chr	2689128	1065	0.643192	Hvol_chr	2597806	1065	0.705164	367.732	316.515	373.185	410.757	79.0222	82.0188	345.718	296.871	-2.12927	-1.85581	1	0.00022877	0	1	0
HFX_OPERON_177	HVO_OPERON_177	Hmed_chr	1134403	700	0.597143	Hvol_chr	1079366	700	0.638571	436.853	379.408	385.795	396.595	1033.76	840.886	1505.7	1023.91	-0.542534	-0.28411	1	0.00022877	0	1	0
HFX_1094	HVO_1087	Hmed_chr	1045979	429	0.641026	Hvol_chr	993047	426	0.678404	362.66	404.783	370.793	368.628	441.026	589.567	1153.34	765.169	-1.38688	-0.376122	1	0.00022877	0	1	0
HFX_0384	HVO_0417	Hmed_chr	362631	1509	0.627568	Hvol_chr	371518	1509	0.668655	351.969	494.156	378.188	485.022	1007.59	796.798	252.463	166.647	1.99676	2.25742	1	0.00022877	1	0	0
HFX_0694	HVO_0736	Hmed_chr	653593	456	0.635965	Hvol_chr	657583	456	0.655702	364.717	515.221	290.528	510.415	253.397	235.009	303.843	233.512	-0.261924	0.0092201	1	NA	NA	NA	0
HFX_1673	HVO_1613	Hmed_chr	1595875	687	0.620087	Hvol_chr	1482327	687	0.668122	327.983	312.243	378.262	363.282	77.2659	84.8405	151.182	136.14	-0.96838	-0.682268	1	0.00022877	0	1	0
HFX_2807	HVO_2796	Hmed_chr	2722561	321	0.595016	Hvol_chr	2627685	321	0.610592	350.972	445.506	539.701	594.038	295.475	251.235	370.618	261.063	-0.326897	-0.0553593	1	0.34732	0	0	0
HFX_2490	HVO_2486	Hmed_chr	2433897	1806	0.651717	Hvol_chr	2354069	1800	0.694444	412.91	452.484	291.571	356.758	533.154	369.585	181.917	81.218	1.55127	2.18603	1	0.00022877	1	0	0
HFX_OPERON_420	HVO_OPERON_420	Hmed_chr	2824648	1771	0.639752	Hvol_chr	2753026	1776	0.694257	339.28	380.676	223.785	309.473	239.912	233.351	164.592	159.37	0.543609	0.550115	1	0.00022877	1	0	0
HFX_2087	HVO_1992	Hmed_chr	2008880	195	0.564103	Hvol_chr	1838678	195	0.584615	192.585	576.22	444.215	417.036	6729.77	3512.11	4930.69	2127.79	0.448768	0.722979	1	0.00022877	1	0	0
HFX_2715	HVO_2702	Hmed_chr	2642067	783	0.632184	Hvol_chr	2549713	783	0.694764	342.584	300.052	422.991	350.974	358.45	218.047	1102.9	552.376	-1.62146	-1.34101	1	0.00022877	0	1	0
HFX_1207	HVO_1197	Hmed_chr	1144063	798	0.617794	Hvol_chr	1088887	798	0.670426	329.422	217.609	325.647	288.152	286.31	273.261	819.105	636.262	-1.51647	-1.21934	1	0.00022877	0	1	0
HFX_2631	HVO_2616	Hmed_chr	2556829	1203	0.63591	Hvol_chr	2464253	1212	0.694719	387.983	458.52	386.78	372.506	114.904	110.76	102.069	134.838	0.170893	-0.283796	1	NA	NA	NA	0
HFX_2227	HVO_2168	Hmed_chr	2171858	987	0.614995	Hvol_chr	2038488	990	0.661616	429.407	527.817	277.932	371.062	225.736	184.537	578.002	479.203	-1.35644	-1.37673	1	0.00022877	0	1	0
HFX_0016	HVO_0017	Hmed_chr	16444	579	0.582038	Hvol_chr	16358	579	0.635579	500.35	493.981	633.626	697.419	652.516	588.422	548.228	402.508	0.251238	0.547834	1	0.00022877	1	0	0
HFX_2832	HVO_2842	Hmed_chr	2743686	1371	0.628738	Hvol_chr	2678508	1377	0.687727	395.223	447.038	370.037	399.146	68.3752	58.0936	74.7036	70.0702	-0.127705	-0.270421	1	0.000454378	0	1	0
HFX_0289	HVO_0303	Hmed_chr	269163	843	0.673784	Hvol_chr	271412	843	0.708185	400.933	302.931	338.485	369.237	111.338	100.411	124.354	90.764	-0.159509	0.145729	1	NA	NA	NA	0
HFX_1456	HVO_1380	Hmed_chr	1373111	1677	0.621944	Hvol_chr	1256541	1677	0.65653	345.501	322.83	391.955	389.613	55.0628	39.7222	82.1507	48.167	-0.577196	-0.278098	1	0.00022877	0	1	0
HFX_0276	HVO_0289	Hmed_chr	258025	462	0.584416	Hvol_chr	259521	462	0.638528	418.041	287.43	397.045	327.765	215.438	189.137	88.5182	62.7658	1.28322	1.59138	0	NA	NA	NA	0
HFX_1422	HVO_1344	Hmed_chr	1337408	717	0.603905	Hvol_chr	1222761	717	0.642957	389.084	327.672	390.861	430.213	412.381	255.431	651.618	328.127	-0.66005	-0.361322	1	0.00022877	0	1	0
HFX_2388	HVO_2380	Hmed_chr	2328510	2229	0.622252	Hvol_chr	2245008	2232	0.652778	351.4	343.702	315.039	360.577	1857.89	1439.54	1416.23	987.779	0.391604	0.543346	1	0.00022877	1	0	0
HFX_1636	HVO_1577	Hmed_chr	1561699	534	0.580524	Hvol_chr	1448985	534	0.61236	522.421	439.964	572.518	572.394	1581.57	1222.06	3153.05	1961.61	-0.995395	-0.682724	1	0.00022877	0	1	0
HFX_0646	HVO_0684	Hmed_chr	610845	1491	0.631791	Hvol_chr	612687	1491	0.661972	388.602	445.314	389.589	426.932	229.805	211.115	382.203	281.124	-0.733932	-0.413178	1	0.00022877	0	1	0
HFX_2967	HVO_2976	Hmed_chr	2877833	1821	0.625481	Hvol_chr	2808963	1824	0.660088	391.832	392.662	452.553	425.858	35.7623	23.0745	69.9464	41.078	-0.967809	-0.832068	0	NA	NA	NA	0
HFX_1623	HVO_1562	Hmed_chr	1543849	738	0.626016	Hvol_chr	1430347	732	0.662568	421.629	373.713	445.5	566.971	1168.05	928.441	1423.74	469.277	-0.28558	0.98437	1	NA	NA	NA	0
HFX_2017	HVO_1924	Hmed_chr	1940098	363	0.672176	Hvol_chr	1772932	363	0.735537	266.026	422.1	266.702	200.852	177.449	119.542	175.481	94.8015	0.0160902	0.334535	0	NA	NA	NA	0
HFX_1959	HVO_1875	Hmed_chr	1884132	918	0.619826	Hvol_chr	1731564	918	0.655773	368.177	534.108	421.842	488.751	193.235	95.7142	113.624	44.8604	0.766088	1.09329	1	0.00022877	1	0	0
HFX_OPERON_413	HVO_OPERON_413	Hmed_chr	2767205	872	0.636468	Hvol_chr	2701945	869	0.701956	326.075	292.856	404.584	361.417	97.0608	91.9827	110.119	64.3534	-0.182099	0.515345	1	NA	NA	NA	0
HFX_1614	HVO_1552	Hmed_chr	1534390	621	0.648953	Hvol_chr	1421062	621	0.742351	285.089	361.878	295.386	221.266	271.68	192.747	191.66	108.328	0.503358	0.831308	1	0.00022877	1	0	0
HFX_0482	HVO_0508	Hmed_chr	445314	450	0.631111	Hvol_chr	446839	447	0.677852	464.955	522.091	364.772	508.145	1006.06	810.232	2000.86	756.853	-0.9919	0.0983218	1	NA	NA	NA	0
HFX_1621	HVO_1559	Hmed_chr	1542147	540	0.587037	Hvol_chr	1428701	540	0.668519	417.267	340.494	462.361	586.806	124.875	150.474	289.935	269.52	-1.21525	-0.840878	1	0.00022877	0	1	0
HFX_1176	HVO_1164	Hmed_chr	1118069	813	0.602706	Hvol_chr	1062761	813	0.659287	376.134	452.317	357.243	289.734	153.55	87.9906	229.225	103.2	-0.578056	-0.230018	1	0.00022877	0	1	0
HFX_OPERON_70	HVO_OPERON_70	Hmed_chr	398003	2413	0.631579	Hvol_chr	409378	2416	0.684189	317.934	427.558	276.283	335.437	3254.65	3153.75	2046.1	1687.48	0.669629	0.902202	1	0.00022877	1	0	0
HFX_1338	HVO_2489	Hmed_chr	1261432	270	0.555556	Hvol_chr	2358034	270	0.648148	576.226	378.327	490.669	436.21	443.966	525.964	394.661	360.329	0.169835	0.545648	1	0.00462704	1	0	0
HFX_OPERON_155	HVO_OPERON_155	Hmed_chr	984251	4389	0.601276	Hvol_chr	941377	4417	0.6801	343.478	404.962	265.326	248.868	207.361	163.531	153.752	149.006	0.431544	0.1342	1	0.00022877	1	0	0
HFX_1652	HVO_1593	Hmed_chr	1576397	747	0.603748	Hvol_chr	1464784	747	0.697456	387.822	396.559	334.237	401.674	201.123	125.406	563.444	274.507	-1.4862	-1.13023	1	0.00022877	0	1	0
HFX_1715	HVO_1628	Hmed_chr	1635305	450	0.64	Hvol_chr	1494668	450	0.711111	381.501	363.194	271.755	361.431	265.756	186.958	134.573	73.9476	0.98172	1.33814	1	0.00022877	1	0	0
HFX_2623	HVO_2605	Hmed_chr	2548993	1293	0.642691	Hvol_chr	2453568	1290	0.677519	414.916	347.604	513.491	417.37	364.171	300.679	324.386	175.711	0.166903	0.775017	1	0.00022877	1	0	0
HFX_0777	HVO_0808	Hmed_chr	733324	306	0.660131	Hvol_chr	726805	306	0.696078	473.37	500.726	249.775	403.219	785.141	579.954	248.553	143.32	1.6594	2.01669	1	0.00022877	1	0	0
HFX_1627	HVO_1568	Hmed_chr	1549422	834	0.625899	Hvol_chr	1436475	834	0.718225	443.856	404.183	219.946	366.497	320.965	210.484	284.166	145.291	0.175681	0.534771	1	0.00022877	1	0	0
HFX_1122	HVO_1114	Hmed_chr	1070474	699	0.606581	Hvol_chr	1018346	699	0.645207	383.753	540.699	386.347	288.845	98.1439	127.765	454.956	450.451	-2.21275	-1.81788	1	0.00022877	0	1	0
HFX_0017	HVO_0018	Hmed_chr	17186	459	0.627451	Hvol_chr	17030	459	0.679739	409.086	511.854	688.269	708.689	188.635	140.533	303.568	175.91	-0.686422	-0.323927	1	0.00022877	0	1	0
HFX_2009	HVO_1916	Hmed_chr	1929630	1908	0.6326	Hvol_chr	1763225	1908	0.671908	368.342	481.831	451.323	487.944	615.441	640.614	383.995	307.814	0.680536	1.05739	1	0.00022877	1	0	0
HFX_2193	HVO_2153	Hmed_chr	2131368	1161	0.618432	Hvol_chr	2015968	1158	0.683074	332.705	554.292	347.614	392.298	1205.62	1883.24	3632.78	3535.5	-1.5913	-0.908698	1	0.00022877	0	1	0
HFX_OPERON_319	HVO_OPERON_319	Hmed_chr	2211499	923	0.581798	Hvol_chr	2077064	923	0.659805	377.807	520.148	325.709	373.692	145.079	84.0391	288.932	129.832	-0.993887	-0.627518	1	0.00022877	0	1	0
HFX_1641	HVO_1583	Hmed_chr	1565535	267	0.632959	Hvol_chr	1454019	270	0.688889	421.956	344.32	339.694	301.193	445.495	289.581	357.328	401.865	0.318158	-0.472746	1	NA	NA	NA	0
HFX_1977	HVO_1883	Hmed_chr	1899457	609	0.650246	Hvol_chr	1737687	612	0.72549	484.512	301.916	374.663	306.997	1299.01	679.98	577.917	340.413	1.16847	0.998205	1	0.00022877	1	0	0
HFX_1378	HVO_1309	Hmed_chr	1300966	1176	0.629252	Hvol_chr	1195278	1176	0.688776	415.138	364.815	415.952	398.217	278.581	221.609	462.049	282.295	-0.729947	-0.349185	1	0.00022877	0	1	0
HFX_2698	HVO_2683	Hmed_chr	2624106	1380	0.657971	Hvol_chr	2530375	1380	0.735507	295.456	429.318	203.078	254.004	79.7867	67.3622	51.2815	33.112	0.63771	1.02459	1	0.00022877	1	0	0
HFX_0168	HVO_0166	Hmed_chr	159946	312	0.592949	Hvol_chr	151249	312	0.657051	361.097	425.617	473.612	512.307	111.766	199.083	275.744	356.607	-1.30285	-0.840965	0	NA	NA	NA	0
HFX_0887	HVO_0916	Hmed_chr	845016	807	0.610905	Hvol_chr	832235	810	0.693827	378.931	367.075	276.788	325.427	223.779	199.131	122.083	107.626	0.874212	0.887691	1	0.00022877	1	0	0
HFX_OPERON_25	HVO_OPERON_25	Hmed_chr	157615	857	0.641774	Hvol_chr	148866	857	0.709452	450.724	512.529	315.119	343.573	3325.15	2871.29	991.809	652.916	1.74528	2.13673	1	0.00022877	1	0	0
HFX_1193	HVO_1181	Hmed_chr	1131099	1032	0.609496	Hvol_chr	1075523	1032	0.642442	379.491	455.312	404.868	334.222	467.205	632.177	1069.2	1071.59	-1.19441	-0.761349	1	0.00022877	0	1	0
HFX_1530	HVO_1465	Hmed_chr	1445250	918	0.647059	Hvol_chr	1336816	918	0.678649	368.177	244.8	355.236	470.423	158.555	138.865	209.794	139.169	-0.403985	-0.00316024	1	0.885486	0	0	0
HFX_OPERON_310	HVO_OPERON_310	Hmed_chr	2170551	1185	0.632068	Hvol_chr	2037202	1188	0.709596	339.548	612.027	227.321	221.882	256.393	287.811	188.074	188.589	0.447052	0.609876	1	0.00022877	1	0	0
HFX_2367	HVO_2360	Hmed_chr	2306211	1023	0.631476	Hvol_chr	2222808	1023	0.698925	440.517	329.51	263.985	298.787	268.068	232.314	89.4213	58.4398	1.58391	1.99106	1	0.00022877	1	0	0
HFX_1151	HVO_1139	Hmed_chr	1096403	1077	0.619313	Hvol_chr	1041315	1077	0.668524	423.411	360.411	321.716	296.824	1044.68	914.92	593.402	391.735	0.815973	1.22377	1	0.00022877	1	0	0
HFX_OPERON_171	HVO_OPERON_171	Hmed_chr	1100876	2431	0.646236	Hvol_chr	1045827	2488	0.690916	315.58	289.931	200.704	232.181	2984.85	3832.61	1387.36	1563.75	1.10532	1.29332	1	0.00022877	1	0	0
HFX_2876	HVO_2882	Hmed_chr	2784063	723	0.603043	Hvol_chr	2718404	723	0.626556	378.434	437.98	500.379	566.271	2405.98	1766.42	900.924	497.82	1.41714	1.82713	1	0.00022877	1	0	0
HFX_0163	HVO_0161	Hmed_chr	155544	846	0.621749	Hvol_chr	146821	846	0.673759	355.121	434.673	517.973	460.739	335.461	272.016	292.514	178.257	0.19764	0.609737	1	0.00022877	1	0	0
HFX_1484	HVO_1410	Hmed_chr	1398536	654	0.588685	Hvol_chr	1283612	654	0.685015	508.596	343.618	288.273	415.915	95.5664	125.176	27.0221	26.0157	1.82236	2.26651	0	NA	NA	NA	0
HFX_0495	HVO_0521	Hmed_chr	454284	1365	0.648352	Hvol_chr	456336	1380	0.705797	436.264	389.136	310.155	335.286	197.725	167.022	129.921	177.937	0.605866	-0.0913316	1	NA	NA	NA	0
HFX_1538	HVO_1474	Hmed_chr	1452453	1656	0.646135	Hvol_chr	1344274	1650	0.707273	349.882	320.755	299.548	302.514	202.834	204.555	107.566	62.0524	0.915073	1.72093	1	0.00022877	1	0	0
HFX_0522	HVO_0549	Hmed_chr	479231	957	0.664577	Hvol_chr	479663	963	0.711319	302.72	352.235	333.345	279.547	162.556	158.025	131.369	147.366	0.307311	0.100743	1	0.00244279	1	0	1
HFX_0854	HVO_0880	Hmed_chr	809676	924	0.584416	Hvol_chr	797576	924	0.604978	377.398	530.64	363.958	394.531	5139.07	5309.75	8096.21	6213.01	-0.655739	-0.226648	1	0.00022877	0	1	0
HFX_OPERON_335	HVO_OPERON_335	Hmed_chr	2259899	1383	0.610991	Hvol_chr	2176234	1383	0.679682	438.344	398.843	280.008	318.337	402.934	188.892	454.304	156.572	-0.173113	0.270734	1	NA	NA	NA	0
HFX_0193	HVO_0194	Hmed_chr	183378	1125	0.623111	Hvol_chr	174892	1125	0.664	324.276	326.874	466.513	501.018	764.338	727.955	1253.47	881.503	-0.713651	-0.276117	1	0.00022877	0	1	0
HFX_0196	HVO_0197	Hmed_chr	185712	756	0.678571	Hvol_chr	177286	762	0.757218	234.181	351.303	234.041	206.083	157.556	142.619	50.8511	59.3085	1.63151	1.26586	1	0.00022877	1	0	0
HFX_0216	HVO_0212	Hmed_chr	204498	375	0.578667	Hvol_chr	192245	375	0.658667	286.126	381.353	625.037	545.886	159.322	206.015	481.39	451.218	-1.59526	-1.13108	1	0.00022877	0	1	0
HFX_0676	HVO_0717	Hmed_chr	639363	1134	0.608466	Hvol_chr	643397	1140	0.657895	293.317	396.342	429.087	408.332	868.952	676.415	487.618	409.64	0.833526	0.723552	1	0.00022877	1	0	0
HFX_OPERON_52	HVO_OPERON_52	Hmed_chr	319459	1046	0.606119	Hvol_chr	321385	1046	0.639579	353.896	468.749	340.993	278.812	2410.91	3407.42	3103.18	3139.2	-0.364171	0.118283	1	NA	NA	NA	0
HFX_2558	HVO_2536	Hmed_chr	2498844	1239	0.62389	Hvol_chr	2401797	1251	0.669065	376.71	346.265	350.284	412.449	207.488	123.66	334.583	297.141	-0.689332	-1.26477	1	0.00022877	0	1	0
HFX_OPERON_276	HVO_OPERON_276	Hmed_chr	1900170	1314	0.608067	Hvol_chr	1738397	1312	0.674543	289.882	373.144	431.09	459.531	76.0739	60.9704	171.137	89.6054	-1.16968	-0.555476	1	0.00022877	0	1	0
HFX_0218	HVO_0213	Hmed_chr	206034	453	0.593819	Hvol_chr	192742	453	0.649007	438.19	563.732	674.889	544.747	8846.58	5803.78	3273.61	1569.44	1.43424	1.88674	1	0.00022877	1	0	0
HFX_2352	HVO_2343	Hmed_chr	2292828	603	0.590381	Hvol_chr	2209251	603	0.661692	462.642	491.26	414.055	348.782	170.177	107.284	116.275	53.4941	0.549495	1.00398	0	NA	NA	NA	0
HFX_OPERON_81	HVO_OPERON_81	Hmed_chr	481197	4934	0.654439	Hvol_chr	481150	4979	0.705363	335.984	391.285	280.406	290.615	163.834	167.052	103.315	146.614	0.665189	0.18828	1	0.00022877	1	0	0
HFX_1034	HVO_1037	Hmed_chr	988749	474	0.590717	Hvol_chr	946398	474	0.666667	464.049	366.354	365.494	402.291	643.592	640.506	657.187	474.675	-0.0301578	0.432271	1	NA	NA	NA	0
HFX_0418	HVO_0453	Hmed_chr	391612	219	0.561644	Hvol_chr	403730	219	0.625571	538.936	466.43	511.868	576.207	109.667	141.919	500.436	462.71	-2.19006	-1.70504	1	0.00022877	0	1	0
HFX_OPERON_415	HVO_OPERON_415	Hmed_chr	2780679	1329	0.662904	Hvol_chr	2714826	1321	0.708554	298.721	415.049	347.151	346.015	151.92	142.493	870.489	373.781	-2.51851	-1.3913	1	0.00022877	0	1	0
HFX_0620	HVO_0648	Hmed_chr	585655	1914	0.621735	Hvol_chr	580809	1914	0.684431	386.808	442.962	359.394	388.252	123.266	120.927	107.462	76.0487	0.197955	0.66914	1	0.00022877	1	0	0
HFX_1481	HVO_1405	Hmed_chr	1396051	444	0.626126	Hvol_chr	1279645	444	0.684685	495.404	460.127	355.761	397.894	198.017	171.465	251.554	157.159	-0.345244	0.12569	1	NA	NA	NA	0
HFX_0580	HVO_0593	Hmed_chr	541843	1014	0.615385	Hvol_chr	525678	1014	0.710059	396.809	382.804	266.328	351.217	135.899	102.263	88.4076	48.014	0.620288	1.09076	1	0.00022877	1	0	0
HFX_OPERON_313	HVO_OPERON_313	Hmed_chr	2186269	1035	0.648309	Hvol_chr	2050770	1035	0.715942	456.143	424.384	275.694	287.194	73.8381	67.7736	139.584	91.9804	-0.918695	-0.440603	1	0.00022877	0	1	0
HFX_OPERON_233	HVO_OPERON_233	Hmed_chr	1536471	2300	0.634348	Hvol_chr	1423128	2306	0.68647	359.213	373.063	344.703	417.105	270.723	216.164	167.273	116.11	0.694612	0.896634	1	0.00022877	1	0	0
HFX_2738	HVO_2728	Hmed_chr	2664629	480	0.6375	Hvol_chr	2573663	480	0.691667	335.304	468.179	329.079	537.473	131.927	155.252	175.907	146.974	-0.415065	0.079054	1	NA	NA	NA	0
HFX_2054	HVO_1960	Hmed_chr	1977043	384	0.682292	Hvol_chr	1810464	384	0.736979	433.101	452.218	291.925	343.223	270.926	118.539	379.495	115.427	-0.486183	0.038377	0	NA	NA	NA	0
HFX_0735	HVO_0775	Hmed_chr	692086	825	0.631515	Hvol_chr	695067	825	0.701818	409.681	495.264	271.755	353.5	103.85	130.161	173.274	153.237	-0.738551	-0.235467	1	0.00022877	0	1	0
HFX_2107	HVO_2011	Hmed_chr	2029715	393	0.582697	Hvol_chr	1856667	390	0.64359	382.23	545.83	431.15	366.704	51.1226	67.8325	252.953	135.464	-2.30684	-0.997867	0	NA	NA	NA	0
HFX_2506	HVO_2492	Hmed_chr	2455770	282	0.659574	Hvol_chr	2359002	285	0.677193	513.657	289.782	375.451	393.573	157.582	90.2104	77.0745	68.613	1.03178	0.394811	0	NA	NA	NA	0
HFX_OPERON_384	HVO_OPERON_384	Hmed_chr	2621088	1086	0.606814	Hvol_chr	2526511	1087	0.641214	424.842	423.266	473.447	353.428	503.712	342.969	943.158	489.517	-0.904901	-0.513282	1	0.00022877	0	1	0
HFX_1050	HVO_1051	Hmed_chr	1003978	474	0.656118	Hvol_chr	958762	483	0.710145	328.23	474.105	369.233	272.873	128.447	101.438	84.236	185.578	0.608665	-0.871428	0	NA	NA	NA	0
HFX_2961	HVO_2969	Hmed_chr	2873794	1260	0.661905	Hvol_chr	2804694	1260	0.707937	378.947	397.243	335.65	387.248	584.109	602.373	266.174	194.038	1.13387	1.63431	1	0.00022877	1	0	0
HFX_0858	HVO_0884	Hmed_chr	813347	831	0.611312	Hvol_chr	801088	831	0.665463	387.355	516.272	337.241	411.689	1587.81	1279.99	260.932	149.073	2.60529	3.10204	1	0.00022877	1	0	0
HFX_2343	HVO_2334	Hmed_chr	2282588	1056	0.642992	Hvol_chr	2199131	1056	0.702652	304.822	328.886	347.414	337.248	165.796	124.713	124.362	66.0307	0.414863	0.917403	1	0.00022877	1	0	0
HFX_1423	HVO_1345	Hmed_chr	1338765	330	0.606061	Hvol_chr	1223505	330	0.657576	569.001	526.218	370.575	339.904	139.46	152.284	329.569	252.322	-1.24073	-0.728506	1	0.00022877	0	1	0
HFX_OPERON_19	HVO_OPERON_19	Hmed_chr	132236	1144	0.627622	Hvol_chr	117403	1143	0.705162	407.992	544.671	539.409	407.26	89.1954	94.7812	108.23	75.3786	-0.279065	0.330446	1	NA	NA	NA	0
HFX_2331	HVO_2322	Hmed_chr	2272337	744	0.646505	Hvol_chr	2189162	750	0.710667	432.65	329.51	217.404	228.076	122.672	79.9999	211.581	174.087	-0.786402	-1.12174	1	0.00022877	0	1	0
HFX_2624	HVO_2610	Hmed_chr	2550438	639	0.654147	Hvol_chr	2458770	639	0.70579	436.577	431.612	422.624	394.959	131.549	142.665	206.215	155.338	-0.648549	-0.122783	1	0.00022877	0	1	0
HFX_2262	HVO_2205	Hmed_chr	2206950	906	0.604857	Hvol_chr	2073204	906	0.664459	408.582	518.633	438.678	377.609	526.719	306.296	565.444	226.388	-0.102352	0.436132	1	NA	NA	NA	0
HFX_OPERON_371	HVO_OPERON_371	Hmed_chr	2524499	1415	0.656537	Hvol_chr	2424275	1421	0.704433	326.062	353.729	383.68	337.452	366.85	318.988	282.211	237.308	0.378413	0.426744	1	0.00022877	1	0	0
HFX_0317	HVO_0332	Hmed_chr	299133	543	0.6814	Hvol_chr	301142	543	0.73849	434.722	357.425	225.212	144.6	109.361	49.641	51.8325	15.7285	1.07716	1.65815	0	NA	NA	NA	0
HFX_0105	HVO_0097	Hmed_chr	108117	885	0.673446	Hvol_chr	94154	885	0.727684	448.588	588.651	322.422	307.354	118.02	60.4387	165.579	57.2411	-0.488489	0.0784195	0	NA	NA	NA	0
HFX_OPERON_51	HVO_OPERON_51	Hmed_chr	310848	8232	0.62257	Hvol_chr	312095	8232	0.657191	360.395	452.916	350.959	413.205	1343.31	1296.06	1680.45	1118.73	-0.323049	0.212267	1	NA	NA	NA	0
HFX_2460	HVO_2452	Hmed_chr	2403324	3102	0.619923	Hvol_chr	2320189	3102	0.650226	375.298	431.38	394.229	358.888	1519.85	1975.58	4285.05	3779.14	-1.49539	-0.935784	1	0.00022877	0	1	0
HFX_0933	HVO_0932	Hmed_chr	888731	444	0.61036	Hvol_chr	843545	444	0.695946	447.072	414.114	355.761	423.157	57.5847	36.2146	123.536	53.0764	-1.10118	-0.5515	0	NA	NA	NA	0
HFX_0200	HVO_0199	Hmed_chr	188061	1374	0.665211	Hvol_chr	178741	1374	0.71179	441.215	416.324	367.137	393.895	296.722	206.096	447.428	213.139	-0.592545	-0.0484732	1	0.0436095	0	1	0
HFX_2030	HVO_1937	Hmed_chr	1951474	981	0.665647	Hvol_chr	1784155	987	0.710233	366.408	281.142	356.214	403.442	254.339	231.381	325.159	313.068	-0.354392	-0.436203	1	0.00022877	0	1	0
HFX_2520	HVO_2507	Hmed_chr	2466923	414	0.608696	Hvol_chr	2373145	414	0.642512	388.758	444.123	566.157	514.782	51.956	52.842	172.772	120.264	-1.73351	-1.18645	0	NA	NA	NA	0
HFX_0133	HVO_0123	Hmed_chr	130741	1395	0.612903	Hvol_chr	115896	1398	0.642346	392.27	541.861	575.876	503.474	365.095	275.422	445.204	273.16	-0.286194	0.0119007	1	NA	NA	NA	0
HFX_0841	HVO_0867	Hmed_chr	794799	693	0.616162	Hvol_chr	783131	693	0.655123	565.13	471.68	272.049	287.3	448.466	389.323	297.743	176.709	0.590929	1.13959	1	0.00022877	1	0	0
HFX_1504	HVO_1439	Hmed_chr	1417632	981	0.630989	Hvol_chr	1309882	981	0.696228	366.408	312.38	322.034	343.022	340.985	341.736	279.803	191.259	0.285301	0.837355	1	0.00022877	1	0	0
HFX_2934	HVO_2941	Hmed_chr	2842350	315	0.577778	Hvol_chr	2772381	315	0.612698	630.159	648.56	679.388	667.668	1513.16	1061.83	2928.91	1394.22	-0.952799	-0.392901	1	0.00022877	0	1	0
HFX_2001	HVO_1907	Hmed_chr	1917910	1410	0.622695	Hvol_chr	1754807	1425	0.652632	426.145	441.918	500.602	484.095	498.87	420.819	637.064	773.451	-0.352775	-0.878108	1	0.00022877	0	1	0
HFX_OPERON_180	HVO_OPERON_180	Hmed_chr	1151691	2066	0.592449	Hvol_chr	1096507	2084	0.650192	360.947	415.317	342.302	359.272	70.8832	62.2473	59.5992	65.3139	0.25015	-0.0693781	1	NA	NA	NA	0
HFX_2638	HVO_2622	Hmed_chr	2567018	801	0.634207	Hvol_chr	2472992	801	0.654182	341.583	293.309	375.317	252.064	476.845	471.163	336.823	223.902	0.50153	1.07336	1	0.00022877	1	0	0
HFX_1518	HVO_1453	Hmed_chr	1432261	1254	0.629984	Hvol_chr	1324709	1254	0.672249	325.143	382.852	316.939	366.738	631.317	515.6	471.183	258.938	0.422079	0.993644	1	0.00022877	1	0	0
HFX_0462	HVO_0496	Hmed_chr	425982	726	0.606061	Hvol_chr	439362	726	0.655647	443.377	590.94	315.831	440.33	65.1857	52.1732	127.842	68.8105	-0.971734	-0.399321	0	NA	NA	NA	0
HFX_0104	HVO_0096	Hmed_chr	107094	933	0.636656	Hvol_chr	93097	933	0.719185	379.508	492.676	442.367	354.659	50.0691	32.6591	98.3277	42.7061	-0.973678	-0.386958	0	NA	NA	NA	0
HFX_1662	HVO_1606	Hmed_chr	1586328	414	0.625604	Hvol_chr	1477228	420	0.707143	401.717	518.143	400.354	474.045	128.376	41.8206	151.541	105.573	-0.239331	-1.33596	0	NA	NA	NA	0
HFX_1817	HVO_1725	Hmed_chr	1742363	1203	0.550291	Hvol_chr	1594707	1206	0.616086	405.821	424.556	473.206	576.653	144.175	139.714	3228.15	2516.35	-4.48481	-4.17078	1	0.00022877	0	1	0
HFX_OPERON_156	HVO_OPERON_156	Hmed_chr	993133	1304	0.663344	Hvol_chr	949985	1316	0.715046	345.589	282.004	224.57	198.17	119.465	91.5982	150.961	160.054	-0.337589	-0.805163	1	0.0017826	0	1	0
HFX_1622	HVO_1560	Hmed_chr	1542824	357	0.593838	Hvol_chr	1429308	360	0.638889	435.801	457.807	438.772	444	512.507	460.511	643.191	700.339	-0.327675	-0.604818	1	0.00022877	0	1	0
HFX_0247	HVO_0242	Hmed_chr	234442	1110	0.621622	Hvol_chr	218337	1083	0.669437	478.488	579.76	484.605	554.109	393.946	456.254	330.665	309.53	0.252628	0.559756	1	0.00022877	1	0	0
HFX_0029	HVO_0033	Hmed_chr	31492	441	0.648526	Hvol_chr	32276	441	0.693878	474.444	648.56	577.711	515.059	81.6907	83.6936	368.321	252.179	-2.17272	-1.59126	1	0.00022877	0	1	0
HFX_OPERON_238	HVO_OPERON_238	Hmed_chr	1571209	3176	0.632557	Hvol_chr	1459673	3180	0.667296	371.622	392.383	374.945	401.231	591.26	443.422	977.305	539.203	-0.725015	-0.28215	1	0.00022877	0	1	0
HFX_1141	HVO_1133	Hmed_chr	1085997	306	0.5	Hvol_chr	1033423	306	0.54902	666.225	500.726	399.64	439.876	2483.12	3365.9	4190.31	3735.89	-0.754902	-0.15046	1	0.000677663	0	1	0
HFX_1418	HVO_1341	Hmed_chr	1335304	660	0.651515	Hvol_chr	1221066	660	0.722727	317.015	340.494	169.847	250.679	232.358	214.551	85.8831	52.9005	1.4359	2.01997	1	0.00022877	1	0	0
HFX_1963	HVO_1878	Hmed_chr	1887086	831	0.632972	Hvol_chr	1733825	831	0.663057	374.443	454.811	453.743	506.175	199.372	97.5363	407.939	127.975	-1.03289	-0.391855	1	0.00022877	0	1	0
HFX_1020	HVO_1022	Hmed_chr	974994	1089	0.66483	Hvol_chr	931827	1089	0.705234	315.29	347.06	257.344	260.078	249.095	252.888	162.859	109.857	0.613073	1.20286	1	0.00022877	1	0	0
HFX_1464	HVO_1388	Hmed_chr	1379106	501	0.61477	Hvol_chr	1262636	501	0.668663	331.958	326.222	416.99	391.805	260.203	265.987	464.054	313.785	-0.834655	-0.238422	1	0.00022877	0	1	0
HFX_2429	HVO_2424	Hmed_chr	2368108	582	0.647766	Hvol_chr	2292877	582	0.704467	285.757	351.025	201.365	313.185	382.366	269.376	185.969	86.2378	1.03989	1.64323	1	0.00022877	1	0	0
HFX_0744	HVO_0785	Hmed_chr	701359	339	0.584071	Hvol_chr	705717	339	0.699115	538.069	512.247	165.338	272.976	170.548	135.012	219.569	114.775	-0.364496	0.234269	0	NA	NA	NA	0
HFX_OPERON_377	HVO_OPERON_377	Hmed_chr	2570453	2884	0.633148	Hvol_chr	2474617	2884	0.662621	340.42	375.441	415.195	355.874	486.169	547.435	407.106	301.418	0.256054	0.86092	1	0.00022877	1	0	0
HFX_2552	HVO_2531	Hmed_chr	2494912	822	0.650852	Hvol_chr	2396594	828	0.719807	306.75	447.364	320.002	247.231	155.521	123.488	199.776	176.48	-0.361275	-0.515132	1	0.00022877	0	1	0
HFX_0850	HVO_0876	Hmed_chr	807164	384	0.653646	Hvol_chr	795023	384	0.674479	530.898	478.82	411.348	350.526	149.015	141.49	355.018	221.888	-1.25243	-0.649136	1	0.00022877	0	1	0
HFX_OPERON_277	HVO_OPERON_277	Hmed_chr	1901763	2603	0.62889	Hvol_chr	1740018	2615	0.689101	443.122	439.516	424.78	408.567	132.893	114.768	218.442	172.733	-0.716984	-0.589829	1	0.00022877	0	1	0
HFX_0101	HVO_0093	Hmed_chr	105040	1005	0.626866	Hvol_chr	90921	1008	0.684524	432.392	508.2	465.057	511.879	658.037	564.251	431.5	301.588	0.608806	0.903758	1	0.00022877	1	0	0
HFX_OPERON_279	HVO_OPERON_279	Hmed_chr	1908591	3320	0.631325	Hvol_chr	1747097	3331	0.667667	332.88	350.75	383.953	412.507	1220.18	1233.89	1019.59	872.4	0.259106	0.50015	1	0.00022877	1	0	0
HFX_1892	HVO_1814	Hmed_chr	1818568	909	0.623762	Hvol_chr	1677900	912	0.718202	448.548	483.209	262.592	298.255	61.5532	57.9146	55.5495	43.1214	0.14806	0.425525	0	NA	NA	NA	0
HFX_1152	HVO_1140	Hmed_chr	1097584	1143	0.614173	Hvol_chr	1042509	1143	0.650919	352.025	428.969	361.092	289.498	109.059	92.7177	140.505	77.6012	-0.365511	0.256766	1	NA	NA	NA	0
HFX_2445	HVO_2438	Hmed_chr	2386400	633	0.649289	Hvol_chr	2307652	639	0.691706	381.388	387.292	295.039	241.364	2045.93	1273.47	901.764	729.166	1.18193	0.804443	1	0.00022877	1	0	0
HFX_2547	HVO_2524	Hmed_chr	2489625	1020	0.62549	Hvol_chr	2389504	1020	0.683333	441.812	380.552	309.721	335.405	328.061	243.568	1263.25	603.682	-1.94511	-1.30946	1	0.00022877	0	1	0
HFX_OPERON_250	HVO_OPERON_250	Hmed_chr	1675439	1487	0.669805	Hvol_chr	1529404	1499	0.726484	310.275	295.385	224.348	338.6	174.636	129.254	116.114	99.2102	0.588818	0.381653	1	0.00022877	1	0	0
HFX_OPERON_393	HVO_OPERON_393	Hmed_chr	2659588	2399	0.619008	Hvol_chr	2568561	2399	0.657357	398.06	485.406	458.778	454.705	1860.55	2435.54	3202.07	2663.24	-0.783276	-0.128943	1	0.00022877	0	1	0
HFX_2878	HVO_2884	Hmed_chr	2787167	1353	0.642276	Hvol_chr	2721527	1353	0.735403	416.342	385.037	237.259	244.565	84.1464	60.0907	57.7037	26.3116	0.544238	1.19144	0	NA	NA	NA	0
HFX_OPERON_402	HVO_OPERON_402	Hmed_chr	2704899	3543	0.626023	Hvol_chr	2614266	3540	0.651695	349.784	406.517	423.178	445.98	3781.05	5524.75	4953.85	4248.29	-0.389764	0.379028	1	NA	NA	NA	0
HFX_2139	HVO_2040	Hmed_chr	2065657	924	0.562771	Hvol_chr	1885450	921	0.615635	394.817	508.53	370.676	487.159	322.068	406.888	1126.74	714.885	-1.80672	-0.813079	1	0.00022877	0	1	0
HFX_2972	HVO_2981	Hmed_chr	2882718	681	0.631424	Hvol_chr	2813950	681	0.666667	441.164	524.991	650.956	465.309	211.822	212.226	395.221	252.714	-0.899806	-0.251903	1	0.00022877	0	1	0
HFX_OPERON_274	HVO_OPERON_274	Hmed_chr	1870880	2374	0.645746	Hvol_chr	1722293	2383	0.68569	372.874	378.645	526.006	469.525	344.892	395.945	299.982	284.233	0.201267	0.478224	1	0.00022877	1	0	0
HFX_2027	HVO_1935	Hmed_chr	1949530	495	0.634343	Hvol_chr	1782735	495	0.713131	325.143	453.992	483.807	594.832	85.5086	53.0025	174.279	67.2589	-1.02725	-0.343663	0	NA	NA	NA	0
HFX_OPERON_131	HVO_OPERON_131	Hmed_chr	814824	2621	0.621137	Hvol_chr	802517	2621	0.651278	360.25	393.627	301.331	314.551	1382.21	1456.85	1136.77	758.565	0.282044	0.941504	1	0.00022877	1	0	0
HFX_0531	HVO_0561	Hmed_chr	494085	591	0.639594	Hvol_chr	495226	591	0.670051	435.725	432.099	396.597	450.761	2897.94	4341.44	2074.36	1922.86	0.482363	1.17492	1	0.00022877	1	0	0
HFX_0946	HVO_0948	Hmed_chr	901135	432	0.62963	Hvol_chr	858873	432	0.703704	422.235	401.972	224.104	266.14	318.755	394.234	538.295	417.913	-0.75595	-0.0841506	1	0.0561914	0	0	0
HFX_0025	HVO_0027	Hmed_chr	26297	600	0.64	Hvol_chr	26974	600	0.701667	384.482	442.642	416.125	364.547	253.284	229.339	317.145	181.174	-0.324383	0.340112	1	NA	NA	NA	0
HFX_1448	HVO_1369	Hmed_chr	1363943	663	0.594268	Hvol_chr	1245842	663	0.650075	372.223	385.174	491.865	439.876	1632.63	1321.15	520.667	264.944	1.64876	2.31803	1	0.00022877	1	0	0
HFX_2598	HVO_2572	Hmed_chr	2524070	315	0.625397	Hvol_chr	2423828	315	0.653968	442.814	453.992	517.629	480.721	145.21	97.7749	120.352	50.2995	0.27089	0.958921	0	NA	NA	NA	0
HFX_1021	HVO_1023	Hmed_chr	976152	810	0.665432	Hvol_chr	933017	816	0.714461	331.164	340.494	274.753	298.978	241.136	125.279	208.072	118.981	0.212764	0.0744168	1	0.0144398	1	0	0
HFX_0028	HVO_0032	Hmed_chr	30290	1086	0.622468	Hvol_chr	31121	1086	0.6593	291.461	442.078	530.186	516.429	55.6372	54.3029	95.5647	58.2354	-0.780427	-0.100866	1	0.0300922	0	1	0
HFX_0937	HVO_0938	Hmed_chr	893316	477	0.612159	Hvol_chr	851051	477	0.70021	303.672	406.88	202.962	146.971	107.859	97.1637	122.894	69.0611	-0.188267	0.492543	0	NA	NA	NA	0
HFX_2892	HVO_2899	Hmed_chr	2803715	264	0.625	Hvol_chr	2736510	264	0.666667	365.786	425.617	482.52	477.99	461.804	512.051	377.846	259.755	0.289483	0.97914	1	0.00022877	1	0	0
HFX_2726	HVO_2716	Hmed_chr	2652342	1146	0.643106	Hvol_chr	2561540	1146	0.673647	351.104	365.452	400.163	330.339	82.1163	68.3813	226.906	116.556	-1.46635	-0.769355	1	0.00022877	0	1	0
HFX_0110	HVO_0101	Hmed_chr	113308	639	0.654147	Hvol_chr	99292	639	0.740219	310.642	527.526	295.039	272.083	134.104	122.001	38.76	21.7876	1.79072	2.48531	0	NA	NA	NA	0
HFX_1905	HVO_1799	Hmed_chr	1833447	1233	0.60665	Hvol_chr	1662369	1233	0.656934	404.649	405.942	458.711	484.425	350.975	382.466	295.852	198.813	0.246491	0.943923	1	0.00022877	1	0	0
HFX_0529	HVO_0558	Hmed_chr	492149	813	0.630996	Hvol_chr	493539	813	0.677737	422.326	603.089	332.173	413.905	133.423	97.1395	189.26	83.8961	-0.504366	0.211455	1	NA	NA	NA	0
HFX_2718	HVO_2706	Hmed_chr	2644255	849	0.62662	Hvol_chr	2552461	849	0.678445	385.461	288.758	480.133	399.657	289.24	262.662	242.479	135.381	0.254405	0.956187	1	0.00022877	1	0	0
HFX_2480	HVO_2474	Hmed_chr	2425129	657	0.640791	Hvol_chr	2343854	657	0.715373	424.616	513.073	248.178	311.579	176.175	178.594	246.034	152.838	-0.481847	0.224688	1	NA	NA	NA	0
HFX_0403	HVO_0438	Hmed_chr	379397	267	0.580524	Hvol_chr	391499	270	0.625926	361.676	382.577	509.541	373.894	1602.45	1709.28	2860.08	4108.59	-0.83578	-1.26526	1	0.00022877	0	1	0
HFX_1465	HVO_1389	Hmed_chr	1379659	594	0.638047	Hvol_chr	1263156	600	0.696667	397.397	395.523	305.725	275.747	296.72	235.97	430.074	429.368	-0.535484	-0.86361	1	0.00022877	0	1	0
HFX_0009	HVO_0010	Hmed_chr	10149	660	0.648485	Hvol_chr	10248	660	0.687879	414.558	448.833	656.227	539.597	46.0117	44.345	413.151	242.598	-3.1666	-2.45172	1	0.00022877	0	1	0
HFX_2437	HVO_2427	Hmed_chr	2376606	1458	0.632373	Hvol_chr	2295031	1467	0.687798	382.679	406.351	427.223	328.782	384.47	367.739	284.873	257.207	0.432554	0.515754	1	0.00022877	1	0	0
HFX_0188	HVO_0189	Hmed_chr	177864	636	0.632075	Hvol_chr	170259	639	0.701095	388.025	369.404	462.494	583.661	205.438	183.017	247.925	188.634	-0.271198	-0.0436114	1	0.206571	0	0	0
HFX_OPERON_416	HVO_OPERON_416	Hmed_chr	2793842	3482	0.653073	Hvol_chr	2728105	3515	0.699004	348.208	451.775	382.699	366.98	418.691	493.142	332.847	464.893	0.331028	0.0851038	1	0.00784442	1	0	0
HFX_1611	HVO_1549	Hmed_chr	1532834	456	0.611842	Hvol_chr	1419475	456	0.677632	352.952	425.617	379.921	448.919	221.926	229.08	258.944	160.867	-0.22256	0.509987	1	NA	NA	NA	0
HFX_2833	HVO_2844	Hmed_chr	2745360	429	0.613054	Hvol_chr	2680139	432	0.689815	425.187	547.648	518.977	376.491	227.204	206.928	142.18	127.982	0.676269	0.693191	1	0.00022877	1	0	0
HFX_2179	HVO_2134	Hmed_chr	2118014	234	0.594017	Hvol_chr	1999777	234	0.645299	527.316	523.837	326.629	479.352	2789.74	1858.17	90.6281	35.2125	4.94403	5.72165	1	0.00022877	1	0	0
HFX_1592	HVO_1530	Hmed_chr	1509713	3144	0.61514	Hvol_chr	1395734	3165	0.624961	342.983	341.144	444.339	463.381	489.091	735.377	300.652	420.877	0.702006	0.805084	1	0.00022877	1	0	0
HFX_1776	HVO_1685	Hmed_chr	1687834	1455	0.646048	Hvol_chr	1542542	1458	0.720165	376.094	329.963	276.089	315.425	136.791	113.99	241.756	139.508	-0.821577	-0.291437	1	0.00022877	0	1	0
HFX_OPERON_403	HVO_OPERON_403	Hmed_chr	2708697	2203	0.608261	Hvol_chr	2618061	2203	0.640944	455.392	463.678	455.65	521.891	6512.8	8693.86	6147.21	4826.76	0.0833463	0.848941	1	0.00022877	1	0	0
HFX_0162	HVO_0160	Hmed_chr	154552	942	0.621019	Hvol_chr	145858	942	0.720807	415.749	487.969	308.321	351.27	301.59	225.152	132.214	57.7341	1.18972	1.96341	1	0.00022877	1	0	0
HFX_0219	HVO_0215	Hmed_chr	206695	2106	0.623932	Hvol_chr	194367	2115	0.664775	433.061	465.633	570.975	525.043	100.937	71.6086	599.735	345.806	-2.57086	-2.27176	1	0.00022877	0	1	0
HFX_0961	HVO_0964	Hmed_chr	915086	426	0.575117	Hvol_chr	870707	426	0.65493	428.182	551.504	287.065	375.211	73.609	82.8991	306.864	203.347	-2.05964	-1.29451	1	0.00022877	0	1	0
HFX_0745	HVO_0786	Hmed_chr	701747	456	0.622807	Hvol_chr	706072	456	0.708333	423.542	380.816	368.747	412.022	58.493	51.7444	191.136	99.3276	-1.70827	-0.940792	0	NA	NA	NA	0
HFX_1208	HVO_1198	Hmed_chr	1144899	438	0.627854	Hvol_chr	1089724	438	0.705479	293.965	373.144	314.101	371.333	307.233	350.054	2270.31	1508.9	-2.88549	-2.10785	1	0.00022877	0	1	0
HFX_OPERON_102	HVO_OPERON_102	Hmed_chr	622389	2304	0.62066	Hvol_chr	627140	2317	0.657315	388.86	478.82	367.257	398.181	1707.35	2169.83	1563.24	1709.4	0.127222	0.344094	1	0.000677663	1	0	0
HFX_1004	HVO_1008	Hmed_chr	960841	999	0.641642	Hvol_chr	917640	999	0.707708	273.882	409.002	275.428	238.596	61.242	53.9015	100.061	51.1274	-0.708283	0.0762302	0	NA	NA	NA	0
HFX_2426	HVO_2421	Hmed_chr	2365923	708	0.618644	Hvol_chr	2290689	717	0.688982	386.452	562.681	348.222	387.192	212.062	176.456	140.839	167.6	0.590432	0.0742821	1	0.0266081	1	0	0
HFX_1480	HVO_1404	Hmed_chr	1395766	240	0.6375	Hvol_chr	1279393	240	0.695833	380.011	510.741	382.156	525.789	108.8	91.8035	181.743	88.3723	-0.740223	0.0549551	0	NA	NA	NA	0
HFX_2011	HVO_1918	Hmed_chr	1933785	909	0.629263	Hvol_chr	1767360	909	0.683168	489.861	404.547	420.413	450.401	359.865	235.372	323.509	118.888	0.153647	0.98534	1	0.00022877	1	0	0
HFX_0799	HVO_0829	Hmed_chr	756309	1821	0.629874	Hvol_chr	747740	1827	0.679256	300.503	403.881	262.161	356.09	349.697	219.401	201.828	92.9805	0.79298	1.23857	1	0.00022877	1	0	0
HFX_2197	HVO_2155	Hmed_chr	2135380	1035	0.615459	Hvol_chr	2018805	1035	0.686957	399.125	345.429	339.694	365.766	161.127	154.314	188	103.785	-0.222535	0.572271	1	NA	NA	NA	0
HFX_OPERON_15	HVO_OPERON_15	Hmed_chr	119397	1570	0.626752	Hvol_chr	103089	1570	0.687898	382.716	416.4	431.65	464.391	60.1288	74.6769	654.72	466.656	-3.44475	-2.64362	1	0.00022877	0	1	0
HFX_OPERON_361	HVO_OPERON_361	Hmed_chr	2425910	3498	0.668382	Hvol_chr	2344719	3543	0.723398	312.874	268.657	198.466	246.15	239.926	242.384	156.778	225.884	0.613863	0.101712	1	0.523543	0	0	0
HFX_0838	HVO_0865	Hmed_chr	792147	759	0.623188	Hvol_chr	781408	759	0.694335	487.715	538.33	308.813	373.155	118.661	104.483	417.178	210.602	-1.81381	-1.01125	1	0.00022877	0	1	0
HFX_2557	HVO_2535	Hmed_chr	2497996	726	0.618457	Hvol_chr	2400980	729	0.679012	443.377	379.89	384.427	473.138	143.095	163.536	284.045	249.349	-0.989148	-0.608555	1	0.00022877	0	1	0
HFX_1943	HVO_1861	Hmed_chr	1866664	882	0.64059	Hvol_chr	1717971	894	0.731544	346.709	405.35	262.18	244.662	175.837	122.422	148.069	157.002	0.247971	-0.358912	1	NA	NA	NA	0
HFX_0209	HVO_0207	Hmed_chr	198469	774	0.657623	Hvol_chr	188332	777	0.747748	388.156	409.121	203.292	216.541	162.352	179.317	116.587	96.968	0.477725	0.88693	1	0.00022877	1	0	0
HFX_0999	HVO_1003	Hmed_chr	956314	798	0.617794	Hvol_chr	913053	798	0.66416	383.205	371.215	319.261	463.854	118.154	150.68	80.9722	58.5179	0.545167	1.36454	1	0.00022877	1	0	0
HFX_OPERON_217	HVO_OPERON_217	Hmed_chr	1440955	1964	0.662424	Hvol_chr	1332326	2000	0.725	295.013	312.062	206.364	213.12	125.369	106.98	62.9664	112.824	0.993524	-0.0767321	1	NA	NA	NA	0
HFX_0108	HVO_0099A	Hmed_chr	111760	195	0.671795	Hvol_chr	97756	195	0.687179	550.243	576.22	888.431	690.266	152.94	56.254	2159.23	367.438	-3.81948	-2.70747	0	NA	NA	NA	0
HFX_OPERON_387	HVO_OPERON_387	Hmed_chr	2630973	4761	0.593363	Hvol_chr	2537992	4766	0.617499	393.266	422.667	445.822	463.642	133.961	175.688	93.7006	74.2075	0.515683	1.24338	1	0.00022877	1	0	0
HFX_1080	HVO_1075	Hmed_chr	1033918	300	0.64	Hvol_chr	981367	300	0.68	268.243	408.593	390.648	355.2	146.863	134.385	139.983	71.8677	0.0692098	0.902952	0	NA	NA	NA	0
HFX_2938	HVO_2945	Hmed_chr	2844643	2613	0.621891	Hvol_chr	2775763	2613	0.656334	394.204	480.835	544.057	536.588	717.003	839.893	505.111	330.918	0.505377	1.34373	1	0.00022877	1	0	0
HFX_0040	HVO_0040	Hmed_chr	43004	465	0.634409	Hvol_chr	39586	471	0.698514	357.658	395.412	530.096	482.252	93.8632	62.0004	175.099	164.579	-0.899538	-1.40843	0	NA	NA	NA	0
HFX_1380	HVO_1311	Hmed_chr	1302900	846	0.631206	Hvol_chr	1197175	846	0.686761	412.194	277.708	355.354	311.579	84.4649	61.6364	119.271	47.414	-0.497819	0.378469	0	NA	NA	NA	0
HFX_0159	HVO_0157	Hmed_chr	152988	312	0.615385	Hvol_chr	144416	312	0.689103	447.072	294.658	489.943	521.295	42.2426	90.7517	53.4538	59.7826	-0.339594	0.602198	0	NA	NA	NA	0
HFX_0109	HVO_0100	Hmed_chr	112099	1125	0.642667	Hvol_chr	98087	1128	0.683511	362.426	590.189	600.789	529.518	103.297	88.173	382.811	221.364	-1.88984	-1.32801	1	0.00022877	0	1	0
HFX_1788	HVO_1696	Hmed_chr	1700386	1713	0.632808	Hvol_chr	1554057	1713	0.671337	303.79	357.787	383.718	445.268	25.3928	24.9306	51.3236	27.924	-1.0152	-0.163586	0	NA	NA	NA	0
HFX_2267	HVO_2210	Hmed_chr	2211157	234	0.589744	Hvol_chr	2076722	234	0.636752	366.828	436.531	370.179	371.498	28.5494	25.0419	165.816	80.0673	-2.53805	-1.67687	0	NA	NA	NA	0
HFX_2010	HVO_1917	Hmed_chr	1931667	2004	0.608782	Hvol_chr	1765262	2001	0.686157	406.916	351.708	420.161	440.041	82.6408	56.2197	253.061	80.2679	-1.61456	-0.513746	1	0.00022877	0	1	0
HFX_1916	HVO_1790	Hmed_chr	1844494	921	0.663409	Hvol_chr	1655015	921	0.724213	308.727	366.003	248.961	292.295	62.6317	61.8937	116.068	62.8977	-0.890008	-0.0232139	0	NA	NA	NA	0
HFX_2867	HVO_2873	Hmed_chr	2776265	981	0.62895	Hvol_chr	2710411	981	0.667686	410.158	520.633	394.752	460.222	96.7855	95.8753	169.712	91.745	-0.810229	0.0635295	1	NA	NA	NA	0
HFX_2716	HVO_2703	Hmed_chr	2642880	810	0.61358	Hvol_chr	2550539	810	0.690123	443.76	340.494	440.344	401.59	205.274	235.684	585.43	363.321	-1.51195	-0.624389	1	0.00022877	0	1	0
HFX_1716	HVO_1629	Hmed_chr	1635755	1581	0.653384	Hvol_chr	1495136	1596	0.739975	298.614	335.971	159.631	188.001	246.917	230.992	205.629	204.436	0.263981	0.176194	1	0.00022877	1	0	0
HFX_0698	HVO_0739	Hmed_chr	655870	975	0.645128	Hvol_chr	659245	990	0.717172	368.662	366.686	262.491	280.421	1008.73	467.069	215.217	170.342	2.22868	1.4552	1	0.00022877	1	0	0
HFX_OPERON_318	HVO_OPERON_318	Hmed_chr	2204167	2560	0.623828	Hvol_chr	2070415	2578	0.664469	337.4	399.016	343.911	319.797	1528.63	1940.51	1667.04	1861.52	-0.12505	0.0599497	1	NA	NA	NA	0
HFX_0232	HVO_0227	Hmed_chr	221844	522	0.657088	Hvol_chr	205994	522	0.699234	349.436	528.353	458.782	413.647	197.216	160.243	558.889	241.384	-1.50278	-0.591073	1	0.00022877	0	1	0
HFX_2939	HVO_2946	Hmed_chr	2847405	1206	0.640133	Hvol_chr	2778467	1206	0.691542	435.951	440.44	515.456	485.97	88.3028	75.2542	267.437	121.401	-1.59867	-0.689937	1	0.00022877	0	1	0
HFX_2522	HVO_2509	Hmed_chr	2468642	1026	0.608187	Hvol_chr	2374932	1038	0.690751	313.735	537.622	294.532	316.081	151.624	117.714	220.121	211.848	-0.537795	-0.847749	1	0.00022877	0	1	1
HFX_OPERON_370	HVO_OPERON_370	Hmed_chr	2504731	14235	0.626765	Hvol_chr	2406014	14282	0.647178	347.105	398.977	384.243	381.107	4443.18	6666.03	4531.77	4695.92	-0.0284817	0.505421	1	NA	NA	NA	0
HFX_2603	HVO_2577	Hmed_chr	2528470	798	0.657895	Hvol_chr	2428167	798	0.689223	356.313	396.816	332.032	376.003	125.678	181.913	138.158	105.391	-0.136588	0.787499	1	NA	NA	NA	0
HFX_0848	HVO_0874	Hmed_chr	804673	1923	0.606344	Hvol_chr	792555	1923	0.649506	323.622	377.146	331.215	323.731	346.837	418.996	402.701	258.245	-0.215452	0.698194	1	NA	NA	NA	0
HFX_1525	HVO_1460	Hmed_chr	1440051	804	0.646766	Hvol_chr	1331451	810	0.72716	460.417	393.855	207.591	249.263	35.3704	37.1606	39.9509	37.8838	-0.175689	-0.0278051	0	NA	NA	NA	0
HFX_0793	HVO_0823	Hmed_chr	750827	633	0.630332	Hvol_chr	742827	642	0.663551	381.388	419.566	357.155	244.604	511.821	353.254	163.369	166.353	1.64751	1.08646	1	0.00022877	1	0	0
HFX_1994	HVO_1903	Hmed_chr	1913146	972	0.667695	Hvol_chr	1751599	984	0.729675	386.359	420.363	207.131	247.933	182.364	108.515	238.507	186.039	-0.387209	-0.777713	1	0.00022877	0	1	0
HFX_2655	HVO_2634	Hmed_chr	2584763	1080	0.621296	Hvol_chr	2483247	1086	0.702578	332.82	425.617	361.277	333.096	188.947	181.292	264.032	200.13	-0.482735	-0.142624	1	0.00022877	0	1	0
HFX_OPERON_167	HVO_OPERON_167	Hmed_chr	1066599	2492	0.647271	Hvol_chr	1014484	2522	0.718874	350.912	344.32	206.079	213.484	133.061	169.279	71.5682	111.613	0.894694	0.600898	1	0.00022877	1	0	0
HFX_2905	HVO_2909	Hmed_chr	2818157	678	0.625369	Hvol_chr	2745684	684	0.70614	276.947	527.314	350.123	368.975	230.447	217.406	147.29	137.422	0.645775	0.661783	1	0.00022877	1	0	1
HFX_0194	HVO_0195	Hmed_chr	184573	693	0.650794	Hvol_chr	176077	693	0.727273	418.041	560.12	323.518	315.625	80.7147	110.24	149.608	106.31	-0.890286	0.0523672	1	NA	NA	NA	0
HFX_0987	HVO_0989	Hmed_chr	942689	384	0.583333	Hvol_chr	899702	381	0.643045	475.014	478.82	387.84	456.328	64.2627	120.614	296.173	158.01	-2.20439	-0.389616	0	NA	NA	NA	0
HFX_2090	HVO_1995	Hmed_chr	2012508	732	0.627049	Hvol_chr	1840609	732	0.688525	395.769	320.957	403.735	352.441	56.4939	70.531	107.301	69.3653	-0.925497	0.0240439	0	NA	NA	NA	0
HFX_0738	HVO_0778	Hmed_chr	694317	1575	0.63873	Hvol_chr	697228	1575	0.68381	330.408	415.078	291.166	315.14	831.852	650.87	2767.24	1095.64	-1.73405	-0.751328	1	0.00022877	0	1	0
HFX_0116	HVO_0104	Hmed_chr	118144	1032	0.619186	Hvol_chr	101807	1032	0.64438	369.094	603.783	592.49	589.644	1890.14	1076.46	2939.22	790.924	-0.63694	0.444685	1	NA	NA	NA	0
HFX_1236	HVO_1228	Hmed_chr	1173695	2457	0.669923	Hvol_chr	1118978	2466	0.731955	347.177	270.233	956.681	139.869	280.03	162.023	2606.64	1004.47	-3.21854	-2.63216	1	0.00022877	0	1	0
HFX_1209	HVO_1199	Hmed_chr	1145568	1143	0.622922	Hvol_chr	1090314	1143	0.668416	258.152	384.284	329.887	370.46	52.0112	46.0991	123.898	56.1209	-1.25226	-0.283798	0	NA	NA	NA	0
HFX_OPERON_223	HVO_OPERON_223	Hmed_chr	1459354	811	0.61529	Hvol_chr	1351155	814	0.670762	357.217	302.288	425.661	437.511	121.182	126.512	2252.6	1586.54	-4.21635	-3.64854	1	0.00022877	0	1	0
HFX_OPERON_309	HVO_OPERON_309	Hmed_chr	2167222	3233	0.638416	Hvol_chr	2033868	3260	0.707362	336.86	458.134	268.838	296.764	331.231	282.435	235.175	189.339	0.494102	0.576951	1	0.00022877	1	0	0
HFX_1669	HVO_1610	Hmed_chr	1592478	852	0.622066	Hvol_chr	1480452	867	0.678201	352.62	287.741	311.484	423.704	574.41	541.192	678.181	1147.46	-0.239591	-1.08423	1	0.00022877	0	1	0
HFX_OPERON_90	HVO_OPERON_90	Hmed_chr	555759	7153	0.658465	Hvol_chr	545379	7251	0.711074	329.257	379.86	258.6	285.796	28.1408	22.6604	24.8346	27.2749	0.18031	-0.267399	1	NA	NA	NA	0
HFX_1385	HVO_1318	Hmed_chr	1308177	807	0.641884	Hvol_chr	1202245	807	0.714994	378.931	329.102	303.073	260.614	84.8676	66.4352	113.55	44.3413	-0.420045	0.583296	0	NA	NA	NA	0
HFX_1758	HVO_1664	Hmed_chr	1672524	309	0.644013	Hvol_chr	1526457	309	0.705502	468.775	429.75	511.19	553.581	169.703	142.152	314.432	132.409	-0.889731	0.102432	0	NA	NA	NA	0
HFX_2168	HVO_2220	Hmed_chr	2104372	2541	0.610783	Hvol_chr	2082802	2562	0.716237	375.815	430.14	258.549	269.256	62.2677	45.0335	24.9551	16.9026	1.31915	1.41375	1	0.00022877	1	0	0
HFX_1828	HVO_1752	Hmed_chr	1759219	606	0.633663	Hvol_chr	1623553	600	0.693333	442.646	640.533	339.694	341.179	85.1165	83.623	157.307	29.9449	-0.886071	1.48159	0	NA	NA	NA	0
HFX_0430	HVO_0464	Hmed_chr	400612	1212	0.607261	Hvol_chr	412389	1212	0.661716	478.057	455.116	290.085	425.721	58.5363	48.0258	285.49	115.96	-2.28604	-1.27174	1	0.00022877	0	1	0
HFX_OPERON_432	HVO_OPERON_432	Hmed_chr	2933203	1886	0.625663	Hvol_chr	2833318	1901	0.684377	435.22	514.532	552.159	511.867	126.347	149.078	181.328	189.536	-0.521214	-0.346407	1	0.00022877	0	1	0
HFX_0479	HVO_0505	Hmed_chr	442167	270	0.57037	Hvol_chr	443723	270	0.688889	536.486	567.49	226.463	353.122	140.576	184.562	55.078	36.3981	1.3518	2.34217	0	NA	NA	NA	0
HFX_OPERON_292	HVO_OPERON_292	Hmed_chr	2000336	1718	0.629802	Hvol_chr	1832000	1736	0.66129	365.36	416.203	358.088	476.521	346.083	233.992	62.8294	45.9812	2.46161	2.34734	1	0.00022877	1	0	0
HFX_1930	HVO_1847	Hmed_chr	1855436	1800	0.604444	Hvol_chr	1706585	1800	0.656667	384.482	414.268	458.587	490.736	536.617	500.348	350.817	161.415	0.613176	1.63216	1	0.00022877	1	0	0
HFX_0692	HVO_0734	Hmed_chr	652133	1245	0.649799	Hvol_chr	656079	1263	0.682502	305.948	393.824	270.303	324.16	216.015	130.469	227.01	195.996	-0.0716238	-0.587118	1	0.0874338	0	0	0
HFX_OPERON_95	HVO_OPERON_95	Hmed_chr	588785	709	0.631876	Hvol_chr	583912	710	0.671831	287.539	489.85	509.541	402.858	1901.74	2167.91	842.342	528.238	1.17485	2.03704	1	0.00022877	1	0	0
HFX_2021	HVO_1928	Hmed_chr	1944133	726	0.651515	Hvol_chr	1776819	732	0.728142	332.533	464.31	341.086	337.118	112.49	83.3608	102.437	69	0.135067	0.272774	0	NA	NA	NA	0
HFX_1512	HVO_1446	Hmed_chr	1425770	894	0.629754	Hvol_chr	1317769	903	0.693245	342.055	217.093	321.637	440.972	475.926	275.17	1445.69	873.207	-1.60295	-1.666	1	0.00022877	0	1	0
HFX_OPERON_137	HVO_OPERON_137	Hmed_chr	836921	1580	0.585443	Hvol_chr	827150	1598	0.657071	407.458	303.858	334.805	349.21	297.05	295.769	335.739	368.553	-0.176633	-0.317402	1	0.00022877	0	1	0
HFX_1130	HVO_1122	Hmed_chr	1075115	186	0.580645	Hvol_chr	1022943	186	0.639785	461.494	329.51	438.315	376.91	164.509	179.616	438.75	233.898	-1.41523	-0.380961	0	NA	NA	NA	0
HFX_0548	HVO_0571	Hmed_chr	515494	648	0.615741	Hvol_chr	508914	651	0.706605	447.072	425.617	258.293	383.371	178.189	173.214	123.829	82.2064	0.525061	1.07523	1	0.00022877	1	0	0
HFX_1407	HVO_1330	Hmed_chr	1324495	621	0.621578	Hvol_chr	1210215	621	0.658615	423.315	312.531	402.053	419.954	27.9436	25.7164	60.036	26.3755	-1.10331	-0.0365064	0	NA	NA	NA	0
HFX_2737	HVO_2727	Hmed_chr	2663979	654	0.654434	Hvol_chr	2572973	660	0.722727	377.345	390.475	339.694	267.674	156.755	111.509	112.461	75.9701	0.479085	0.55366	1	0.00022877	1	0	0
HFX_0107	HVO_0099	Hmed_chr	109421	1890	0.633862	Hvol_chr	95441	1911	0.687075	320.756	432.373	439.949	444.623	249.925	223.42	672.237	635.897	-1.42748	-1.50903	1	0.00022877	0	1	0
HFX_OPERON_356	HVO_OPERON_356	Hmed_chr	2407250	3881	0.650863	Hvol_chr	2324131	3845	0.715735	331.762	352.689	245.163	255.989	3714.56	3052.09	312.781	40.5339	3.56997	6.23453	1	0.00022877	1	0	0
HFX_2049	HVO_1955	Hmed_chr	1971026	1968	0.634146	Hvol_chr	1804460	1965	0.66056	321.674	368.522	350.066	443.821	1306.96	1420.53	1957.01	891.621	-0.582436	0.671929	1	NA	NA	NA	0
HFX_2089	HVO_1993	Hmed_chr	2010820	618	0.580906	Hvol_chr	1839125	618	0.669903	477.456	429.75	379.27	440.143	229.172	185.39	131.289	48.6799	0.803687	1.92916	1	0.00022877	1	0	0
HFX_1889	HVO_1818	Hmed_chr	1815887	522	0.628352	Hvol_chr	1681496	528	0.6875	359.713	313.098	598.325	616.076	187.325	138.031	221.699	177.295	-0.24306	-0.361165	1	0.00022877	0	1	0
HFX_OPERON_389	HVO_OPERON_389	Hmed_chr	2639222	2514	0.620923	Hvol_chr	2546945	2517	0.661502	381.985	381.938	483.831	442.3	224.47	157.958	1176.58	404.33	-2.39001	-1.35599	1	0.00022877	0	1	0
HFX_2117	HVO_2016	Hmed_chr	2037970	894	0.624161	Hvol_chr	1861770	900	0.698889	468.075	445.613	351.017	330.273	359.721	326.069	394.264	272.057	-0.13228	0.261264	1	NA	NA	NA	0
HFX_OPERON_166	HVO_OPERON_166	Hmed_chr	1062738	1550	0.627097	Hvol_chr	1011599	1580	0.682911	308.047	296.559	257.996	237.825	222.068	172.482	136.757	190.999	0.699393	-0.147115	1	NA	NA	NA	0
HFX_0475	HVO_0501	Hmed_chr	439553	399	0.636591	Hvol_chr	442085	399	0.754386	510.939	460.819	191.557	140.562	166.606	97.0073	82.547	18.8078	1.01315	2.36676	0	NA	NA	NA	0
HFX_2071	HVO_1978	Hmed_chr	1991017	648	0.674383	Hvol_chr	1824240	648	0.70679	380.839	394.09	385.301	402.456	261.862	285.008	278.218	135.564	-0.0874118	1.07202	1	NA	NA	NA	0
HFX_1900	HVO_1805	Hmed_chr	1828624	318	0.572327	Hvol_chr	1668011	321	0.679128	506.119	289.099	492.08	419.321	49.3301	36.0187	83.4381	54.8263	-0.758238	-0.606122	0	NA	NA	NA	0
HFX_OPERON_2	HVO_OPERON_2	Hmed_chr	19691	2833	0.630427	Hvol_chr	19512	2868	0.699093	427.977	591.327	431.724	439.013	128.451	147.91	145.249	179.203	-0.177308	-0.276873	1	0.00022877	0	1	0
HFX_0934	HVO_0934	Hmed_chr	889252	717	0.651325	Hvol_chr	844055	726	0.710744	336.707	413.152	308.813	320.591	196.355	157.961	187.201	166.789	0.0688791	-0.0784543	1	NA	NA	NA	0
HFX_1059	HVO_1059	Hmed_chr	1014086	537	0.597765	Hvol_chr	967758	543	0.668508	429.589	418.484	347.201	320.186	734.514	687.317	211.332	196.929	1.79728	1.8033	1	0.00022877	1	0	0
HFX_0634	HVO_0665	Hmed_chr	596399	924	0.660173	Hvol_chr	593079	924	0.699134	441.266	409.035	314.327	391.496	51.3958	42.2954	63.9802	22.4112	-0.315974	0.916281	0	NA	NA	NA	0
HFX_2725	HVO_2715	Hmed_chr	2651276	555	0.657658	Hvol_chr	2560459	555	0.726126	367.324	552.152	348.875	378.947	145.336	93.7567	122.841	31.4694	0.242609	1.57497	0	NA	NA	NA	0
HFX_1521	HVO_1456	Hmed_chr	1435111	1533	0.593607	Hvol_chr	1327610	1563	0.690979	384.954	393.134	332.522	418.03	120.093	80.7503	128.428	155.725	-0.0968037	-0.947459	1	0.0172039	0	1	0
HFX_0852	HVO_0878	Hmed_chr	808048	807	0.659232	Hvol_chr	795975	807	0.713755	358.987	379.733	359.899	305.787	84.5815	77.298	147.778	58.0724	-0.805013	0.412577	0	NA	NA	NA	0
HFX_0782	HVO_0812	Hmed_chr	738702	2268	0.64418	Hvol_chr	731572	2286	0.678478	380.839	400.846	341.031	318.939	1496.45	1636.7	698.767	591.791	1.09866	1.46763	1	0.00022877	1	0	1
HFX_2073	HVO_1980	Hmed_chr	1993204	978	0.627812	Hvol_chr	1826450	978	0.704499	449.815	334.227	302.182	352.676	120.982	85.7679	191.034	54.1905	-0.659035	0.662399	1	NA	NA	NA	0
HFX_2717	HVO_2705	Hmed_chr	2643838	282	0.599291	Hvol_chr	2552079	288	0.677083	475.609	543.341	371.54	418.684	1045.05	930.973	275.451	486.082	1.9237	0.937539	1	0.00022877	1	0	0
HFX_3026	HVO_3007	Hmed_chr	2939914	900	0.644444	Hvol_chr	2839432	915	0.664481	399.384	465.342	551.307	585.359	696.832	710.034	2293.61	3296.76	-1.71874	-2.21509	1	0.00022877	0	1	0
HFX_1643	HVO_1585	Hmed_chr	1566531	1995	0.638095	Hvol_chr	1455006	2007	0.667663	349.59	317.453	416.366	477.847	46.3245	38.8817	92.4706	53.0545	-0.997221	-0.448384	1	0.00022877	0	1	0
HFX_2662	HVO_2640	Hmed_chr	2591365	927	0.651564	Hvol_chr	2489447	930	0.722581	410.901	429.75	257.51	277.405	103.26	94.9873	98.7294	49.2058	0.0647269	0.948907	1	0.218188	0	0	0
HFX_0530	HVO_0559	Hmed_chr	493089	351	0.643875	Hvol_chr	494488	354	0.686441	458.535	523.837	302.27	443.603	240.144	183.774	167.591	101.603	0.518958	0.854995	0	NA	NA	NA	0
HFX_OPERON_118	HVO_OPERON_118	Hmed_chr	702399	3655	0.643502	Hvol_chr	706709	3679	0.686056	267.142	385.676	325.475	343.761	1396.07	1209.32	291.543	174.131	2.25959	2.79594	1	0.00022877	1	0	0
HFX_0103	HVO_0095	Hmed_chr	106367	696	0.635057	Hvol_chr	92298	696	0.695402	369.991	499	439.26	511.687	46.7602	34.4852	241.802	68.6307	-2.37047	-0.992876	0	NA	NA	NA	0
HFX_OPERON_412	HVO_OPERON_412	Hmed_chr	2762811	2572	0.641135	Hvol_chr	2697667	2567	0.70822	314.967	385.24	307.67	321.168	208.634	155.247	399.372	91.6211	-0.936758	0.76081	1	NA	NA	NA	0
HFX_OPERON_44	HVO_OPERON_44	Hmed_chr	270179	1745	0.624069	Hvol_chr	272558	1748	0.687071	365.856	398.056	300.245	370.579	469.561	479.735	177.429	84.4181	1.40407	2.50661	1	0.00022877	1	0	0
HFX_1462	HVO_1386	Hmed_chr	1377828	258	0.612403	Hvol_chr	1261387	258	0.647287	374.293	554.292	256.746	619.534	45.6496	13.6274	218.077	8.09759	-2.25617	0.750949	0	NA	NA	NA	0
HFX_2006	HVO_1914	Hmed_chr	1926030	1134	0.641093	Hvol_chr	1761736	1134	0.693122	340.626	306.264	323.518	501.988	119.03	67.3549	173.55	32.0709	-0.544023	1.07052	0	NA	NA	NA	0
HFX_OPERON_139	HVO_OPERON_139	Hmed_chr	893823	3855	0.666407	Hvol_chr	851558	3885	0.712741	360.441	365.667	199.357	261.293	636.677	742.49	1195.81	996.417	-0.90936	-0.424378	1	0.00022877	0	1	0
HFX_2612	HVO_2587	Hmed_chr	2539731	447	0.642058	Hvol_chr	2438409	456	0.660088	240.039	388.483	491.663	393.573	218.756	155.737	146.811	178.68	0.575356	-0.198266	1	NA	NA	NA	0
HFX_2183	HVO_2141	Hmed_chr	2120952	1080	0.599074	Hvol_chr	2004170	1080	0.682407	461.974	510.741	283.078	394.666	82.3234	71.721	129.404	43.099	-0.65251	0.734742	1	NA	NA	NA	0
HFX_1038	HVO_1040	Hmed_chr	991864	1116	0.628136	Hvol_chr	948679	1140	0.724561	365.349	457.653	134.09	127.911	318.405	195.172	232.418	270.523	0.454144	-0.471001	1	NA	NA	NA	0
HFX_OPERON_182	HVO_OPERON_182	Hmed_chr	1157983	7512	0.590788	Hvol_chr	1102755	7599	0.642585	374.941	356.268	320.517	328.431	78.864	92.0364	28.6828	30.4686	1.45918	1.59488	1	0.00022877	1	0	0
HFX_2453	HVO_2448	Hmed_chr	2395605	984	0.60061	Hvol_chr	2316814	984	0.677846	398.003	384.094	310.696	313.478	54.565	57.1052	190.294	77.6563	-1.80219	-0.44348	1	0.00022877	0	1	0
HFX_2278	HVO_2226	Hmed_chr	2221724	1068	0.64794	Hvol_chr	2090082	1083	0.683287	426.979	401.706	329.343	429.823	775.616	784.305	810.706	889.917	-0.0638375	-0.182255	1	0.0133915	0	1	0
HFX_OPERON_288	HVO_OPERON_288	Hmed_chr	1980254	712	0.594101	Hvol_chr	1813650	723	0.629322	459.63	473.44	549.712	558.514	1494.19	1122.8	1310.23	1196.5	0.189538	-0.091723	1	NA	NA	NA	0
HFX_1804	HVO_1712	Hmed_chr	1728973	480	0.614583	Hvol_chr	1581981	486	0.691358	514.133	446.898	450.829	415.438	281.862	195.945	152.994	104.511	0.881511	0.906801	1	0.00022877	1	0	0
HFX_1477	HVO_1401	Hmed_chr	1392556	1125	0.614222	Hvol_chr	1276175	1134	0.659612	371.964	308.714	381.931	430.275	174.102	277.52	783.342	837.882	-2.16971	-1.59416	1	0.00022877	0	1	0
HFX_3028	HVO_3009	Hmed_chr	2941714	390	0.597436	Hvol_chr	2841239	390	0.669231	330.146	576.22	561.802	575.222	239.223	254.906	1124.33	448.691	-2.23263	-0.815757	1	0.00022877	0	1	0
HFX_OPERON_96	HVO_OPERON_96	Hmed_chr	591297	1697	0.66706	Hvol_chr	587495	1730	0.713295	331.945	469.508	288.642	314.46	194.988	170.607	143.408	192.301	0.443261	-0.172686	1	NA	NA	NA	0
HFX_0342	HVO_0355	Hmed_chr	320647	756	0.625661	Hvol_chr	322539	756	0.675926	404.494	432.373	289.818	359.799	44.4237	50.2061	69.4362	29.5359	-0.644361	0.765395	0	NA	NA	NA	0
HFX_1778	HVO_1688	Hmed_chr	1690193	231	0.562771	Hvol_chr	1545803	231	0.675325	325.143	486.42	529.393	606.971	54.6985	62.0986	295.93	126.472	-2.43568	-1.02619	0	NA	NA	NA	0
HFX_2112	HVO_2013	Hmed_chr	2033216	1167	0.625536	Hvol_chr	1858707	1185	0.689451	510.283	446.406	417.093	456.719	663.922	532.011	575.13	537.411	0.207126	-0.0145686	1	NA	NA	NA	0
HFX_0100	HVO_0092	Hmed_chr	104659	285	0.617544	Hvol_chr	90474	285	0.631579	583.547	537.622	607.874	688.753	76.6883	57.5699	360.11	90.1939	-2.23136	-0.647714	0	NA	NA	NA	0
HFX_1827	HVO_1751	Hmed_chr	1756495	2556	0.641236	Hvol_chr	1620826	2586	0.694122	342.126	339.695	417.721	463.03	126.922	97.0519	162.981	110.693	-0.360766	-0.189729	1	0.00022877	0	1	0
HFX_2521	HVO_2508	Hmed_chr	2467434	1080	0.634259	Hvol_chr	2373656	1083	0.676824	372.56	416.159	338.753	336.608	217.584	164.986	1920.31	633.706	-3.14169	-1.94147	1	0.00022877	0	1	0
HFX_1737	HVO_1647	Hmed_chr	1653393	516	0.627907	Hvol_chr	1510223	516	0.660853	311.911	395.923	375.243	407.588	73.3654	90.6073	69.0054	31.2891	0.0883915	1.53397	0	NA	NA	NA	0
HFX_OPERON_124	HVO_OPERON_124	Hmed_chr	760968	1547	0.649644	Hvol_chr	752362	1544	0.717617	378.003	396.179	227.709	265.165	70.5765	59.3227	83.9027	19.2464	-0.249529	1.62399	1	NA	NA	NA	0
HFX_OPERON_136	HVO_OPERON_136	Hmed_chr	835653	1055	0.583886	Hvol_chr	825916	1077	0.647168	330.537	329.198	458.918	380.143	249.977	279.863	343.665	624.79	-0.459207	-1.15865	1	0.00022877	0	1	0
HFX_OPERON_236	HVO_OPERON_236	Hmed_chr	1559059	1367	0.641551	Hvol_chr	1446425	1370	0.69562	345.361	336.26	327.297	395.045	373.152	427.106	380.51	185.995	-0.0281721	1.19933	1	NA	NA	NA	0
HFX_0713	HVO_0756	Hmed_chr	673702	1173	0.638534	Hvol_chr	678332	1185	0.690295	375.037	400.581	343.994	331.299	161.352	121.852	113.365	66.4306	0.509245	0.875208	1	0.00022877	1	0	0
HFX_OPERON_149	HVO_OPERON_149	Hmed_chr	952549	3215	0.634837	Hvol_chr	908202	3257	0.669635	350.427	425.75	295.681	334.921	988.441	955.079	1223.56	1108.2	-0.307856	-0.214529	1	0.00022877	0	1	0
HFX_2745	HVO_2734	Hmed_chr	2670722	735	0.605442	Hvol_chr	2579616	735	0.658503	459.846	486.42	409.019	446.384	61.47	68.6699	91.5816	35.8145	-0.575176	0.939134	0	NA	NA	NA	0
HFX_OPERON_271	HVO_OPERON_271	Hmed_chr	1813952	914	0.623632	Hvol_chr	1682896	920	0.686957	451.963	469.39	603.696	505.977	174.644	117.247	227.096	86.2377	-0.378885	0.443164	1	NA	NA	NA	0
HFX_OPERON_122	HVO_OPERON_122	Hmed_chr	746307	1391	0.615385	Hvol_chr	739212	1394	0.686514	401.111	536.076	328.972	331.918	148.623	117.943	299.302	92.0917	-1.00995	0.356946	1	NA	NA	NA	0
HFX_1901	HVO_1804	Hmed_chr	1829033	1152	0.657986	Hvol_chr	1666767	1167	0.706084	400.502	452.218	432.259	437.331	150.834	132.917	139.545	112.096	0.112235	0.245791	1	0.000454378	1	0	0
HFX_2369	HVO_2362	Hmed_chr	2310816	747	0.651941	Hvol_chr	2227376	765	0.728105	395.003	341.861	273.087	263.925	139.315	108.17	139.806	213.56	-0.00506925	-0.98135	1	0.882964	0	0	0
HFX_OPERON_168	HVO_OPERON_168	Hmed_chr	1071353	542	0.590406	Hvol_chr	1019071	548	0.673358	435.524	358.084	297.542	317.264	432.406	743.423	1567.16	2031.69	-1.85769	-1.45042	1	0.00022877	0	1	0
HFX_1405	HVO_1327	Hmed_chr	1321396	2181	0.662082	Hvol_chr	1206706	2211	0.716418	339.455	309.114	290.376	282.831	357.412	244.15	141.387	93.2051	1.33794	1.38929	1	0.00022877	1	0	0
HFX_OPERON_400	HVO_OPERON_400	Hmed_chr	2690793	1820	0.676923	Hvol_chr	2599558	1847	0.731456	309.511	404.103	270.358	255.066	185.299	182.886	183.653	184.373	0.0128771	-0.0116814	1	NA	NA	NA	0
HFX_OPERON_79	HVO_OPERON_79	Hmed_chr	2804011	4623	0.633788	Hvol_chr	461838	4662	0.64586	311.007	382.255	339.913	345.263	82.2121	82.8898	171.409	109.853	-1.06002	-0.406303	1	0.00022877	0	1	0
HFX_1118	HVO_1110	Hmed_chr	1065420	1119	0.614835	Hvol_chr	1013275	1149	0.695387	388.341	465.555	288.252	319.714	318.952	424.237	488.857	1630.19	-0.616073	-1.9421	1	0.00022877	0	1	0
HFX_0246	HVO_0240	Hmed_chr	233343	459	0.583878	Hvol_chr	217441	459	0.610022	397.397	511.854	699.37	672.032	296.591	400.458	1076.12	481.303	-1.85929	-0.265296	1	0.00022877	0	1	0
HFX_OPERON_242	HVO_OPERON_242	Hmed_chr	1605080	1486	0.608345	Hvol_chr	1486496	1486	0.662853	433.233	343.702	421.76	439.691	157.004	162.518	293.898	95.9729	-0.904512	0.759901	1	NA	NA	NA	0
HFX_1650	HVO_1591	Hmed_chr	1574598	783	0.630907	Hvol_chr	1463074	795	0.701887	287.771	456.601	301.238	451.495	390.703	161.57	198.748	87.1411	0.975129	0.890732	1	0.00022877	1	0	0
HFX_1211	HVO_1201	Hmed_chr	1147520	2100	0.577619	Hvol_chr	1092259	2127	0.666667	416.416	379.408	368.92	338.825	49.8077	35.9475	36.2872	22.0803	0.456909	0.703134	1	0.00022877	1	0	1
HFX_2610	HVO_2584	Hmed_chr	2538287	540	0.657407	Hvol_chr	2436468	540	0.716667	298.048	397.243	160.411	275.228	80.3684	76.4812	941.514	263.608	-3.55028	-1.78522	1	0.00022877	0	1	0
HFX_OPERON_101	HVO_OPERON_101	Hmed_chr	612975	4765	0.632529	Hvol_chr	617591	4843	0.66178	372.669	450.181	365.085	360.731	655.562	630.518	313.237	314.042	1.06548	1.00558	1	0.00022877	1	0	0
HFX_0617	HVO_0644	Hmed_chr	582132	1539	0.664068	Hvol_chr	577242	1539	0.71345	341.622	451.337	218.517	289.713	377.429	461.971	716.545	272.573	-0.924852	0.761157	1	NA	NA	NA	0
HFX_1210	HVO_1200	Hmed_chr	1146746	447	0.612975	Hvol_chr	1091481	456	0.697368	420.068	502.743	324.05	325.928	174.768	111.306	193.375	170.433	-0.14596	-0.614679	1	0.000454378	0	1	0
HFX_0683	HVO_0724	Hmed_chr	643984	1215	0.644444	Hvol_chr	648022	1230	0.688618	348.827	428.77	360.407	341.977	381.101	344.521	194.53	138.477	0.970178	1.31495	1	0.00022877	1	0	0
HFX_2391	HVO_2382	Hmed_chr	2333357	732	0.648907	Hvol_chr	2249066	747	0.717537	307.82	516.323	334.237	352.872	255.496	154.447	126.807	108.402	1.01067	0.510713	1	0.00022877	1	0	0
HFX_2602	HVO_2576	Hmed_chr	2527829	561	0.648841	Hvol_chr	2427486	570	0.719298	392.085	254.915	286.058	221.385	211.939	134.841	340.221	221.438	-0.682825	-0.71564	1	0.00022877	0	1	0
HFX_2220	HVO_2160	Hmed_chr	2159139	6681	0.621015	Hvol_chr	2025177	6774	0.670948	358.942	461.739	386.631	392.026	4584.72	4331.82	3243.16	2614.54	0.499434	0.728414	1	0.00022877	1	0	0
HFX_OPERON_111	HVO_OPERON_111	Hmed_chr	656908	2704	0.64645	Hvol_chr	660288	2749	0.700982	311.495	385.322	292.861	327.447	307.553	216.564	301.51	220.406	0.0286273	-0.0253683	1	NA	NA	NA	0
HFX_0255	HVO_0250	Hmed_chr	241262	1398	0.590129	Hvol_chr	225232	1416	0.635593	491.204	635.686	575.753	580.249	648.399	495.04	222.542	134.215	1.5428	1.883	1	0.00022877	1	0	0
HFX_1438	HVO_1358	Hmed_chr	1357478	393	0.580153	Hvol_chr	1238438	393	0.6743	273.021	441.862	401.928	442.394	1602.93	1670.64	1692.87	499.362	-0.0787543	1.74225	1	NA	NA	NA	0
HFX_OPERON_43	HVO_OPERON_43	Hmed_chr	259097	1527	0.623445	Hvol_chr	260600	1527	0.652914	435.654	454.884	370.393	418.703	1367.49	1431.39	2100.59	616.897	-0.619256	1.21432	1	NA	NA	NA	0
HFX_OPERON_87	HVO_OPERON_87	Hmed_chr	543125	1328	0.646837	Hvol_chr	527070	1355	0.725461	355.503	430.745	195.543	235.926	127.863	168.051	226.262	383.212	-0.823396	-1.18924	1	0.00022877	0	1	0
HFX_2242	HVO_2183	Hmed_chr	2187416	1938	0.624355	Hvol_chr	2052655	1932	0.663043	387.555	384.769	419.343	378.829	62.3465	48.499	845.504	98.04	-3.76143	-1.01541	1	0.00022877	0	1	0
HFX_1082	HVO_1077	Hmed_chr	1035403	711	0.635724	Hvol_chr	982791	723	0.679115	369.73	287.337	366.475	341.314	122.125	87.1634	119.718	88.3754	0.0287228	-0.0199224	1	NA	NA	NA	0
HFX_OPERON_86	HVO_OPERON_86	Hmed_chr	536154	5590	0.678175	Hvol_chr	519896	5683	0.747668	338.783	403.842	104.006	131.748	495.125	637.266	149.81	187.803	1.72466	1.76267	1	0.00022877	1	0	0
HFX_2393	HVO_2384	Hmed_chr	2334964	1143	0.614173	Hvol_chr	2250787	1143	0.648294	413.043	384.284	383.382	392.54	993.019	1169.91	2514.95	826.064	-1.34064	0.502069	1	NA	NA	NA	0
HFX_OPERON_372	HVO_OPERON_372	Hmed_chr	2530627	3480	0.663793	Hvol_chr	2430345	3561	0.724796	323.742	337.559	230.374	233.093	1171.81	1063.78	445.018	628.056	1.3968	0.760234	1	0.00022877	1	0	0
HFX_2119	HVO_2018	Hmed_chr	2040378	357	0.605042	Hvol_chr	1864256	360	0.65	330.608	515.033	452.925	607.578	368.255	316.243	1035.62	482.275	-1.49172	-0.608824	1	0.00022877	0	1	0
HFX_2901	HVO_2905	Hmed_chr	2814688	456	0.620614	Hvol_chr	2742331	462	0.664502	364.717	380.816	397.045	497.716	175.479	142.348	221.692	138.555	-0.337261	0.0389679	1	NA	NA	NA	0
HFX_OPERON_300	HVO_OPERON_300	Hmed_chr	2713029	4113	0.61026	Hvol_chr	1917415	4158	0.63949	413.485	427.17	409.3	416.787	342.738	373.253	449.933	317.523	-0.392603	0.233292	1	NA	NA	NA	0
HFX_OPERON_125	HVO_OPERON_125	Hmed_chr	765561	3319	0.60229	Hvol_chr	756983	3304	0.634685	379.856	467.807	356.247	388.719	3514.69	3874.16	3739.02	4947.58	-0.0892638	-0.352839	1	0.00022877	0	1	0
HFX_2526	HVO_2513	Hmed_chr	2472394	492	0.648374	Hvol_chr	2378737	498	0.712851	327.126	352.951	368.343	371.642	194.858	122.5	265.389	115.182	-0.445686	0.0888691	1	NA	NA	NA	0
HFX_1439	HVO_1359	Hmed_chr	1357956	207	0.570048	Hvol_chr	1238925	207	0.599034	440.593	444.123	443.079	474.141	2296.98	2412.39	1499.05	402.091	0.615694	2.58487	1	0.00022877	1	0	0
HFX_OPERON_353	HVO_OPERON_353	Hmed_chr	2388813	4572	0.624891	Hvol_chr	2310018	4637	0.674143	336.771	408.861	353.833	382.804	66.4716	60.9494	40.5623	29.7684	0.712597	1.03383	1	0.00022877	1	0	0
HFX_1750	HVO_1658	Hmed_chr	1666914	531	0.659134	Hvol_chr	1522883	543	0.690608	454.65	423.213	384.736	526.757	182.038	186.425	420.591	609.132	-1.20818	-1.70816	1	0.00022877	0	1	0
HFX_2015	HVO_1922	Hmed_chr	1939110	348	0.612069	Hvol_chr	1771907	354	0.632768	354.574	381.588	431.815	475.289	251.6	150.154	386.657	231.863	-0.619925	-0.626828	1	0.00022877	0	1	0
HFX_2363	HVO_2356	Hmed_chr	2303528	1218	0.632184	Hvol_chr	2220094	1224	0.719771	396.419	352.235	312.219	263.467	107.449	62.0555	327.503	59.3572	-1.60785	0.0641339	1	NA	NA	NA	0
HFX_1112	HVO_1103	Hmed_chr	1060782	903	0.582503	Hvol_chr	1007487	921	0.673181	439.646	463.796	354.079	310.564	120.289	75.6387	196.546	146.356	-0.708358	-0.952284	1	0.00022877	0	1	0
HFX_1516	HVO_1451	Hmed_chr	1429910	1287	0.664336	Hvol_chr	1322369	1287	0.691531	354.323	261.918	431.546	409.628	86.8595	71.5742	107.004	18.5835	-0.300912	1.94542	0	NA	NA	NA	0
HFX_1932	HVO_1850	Hmed_chr	1858931	321	0.616822	Hvol_chr	1710113	327	0.69419	417.824	381.862	560.963	488.807	210.738	159.182	166.136	134.167	0.343086	0.246643	0	NA	NA	NA	0
HFX_OPERON_427	HVO_OPERON_427	Hmed_chr	2876087	970	0.592784	Hvol_chr	2806835	975	0.665641	447.994	547.598	412.859	560.841	428.876	354.616	574.569	177.848	-0.421919	0.995614	1	NA	NA	NA	0
HFX_0343	HVO_0356	Hmed_chr	321633	2142	0.621849	Hvol_chr	323485	2184	0.646978	413.26	476.882	440.949	451.96	4787.13	5912.18	3853.98	5535.2	0.31281	0.0950558	1	0.00022877	1	0	0
HFX_2916	HVO_2922	Hmed_chr	2826523	180	0.572222	Hvol_chr	2755914	183	0.628415	536.486	624.239	612.563	888.765	624.528	417.131	917.495	552.182	-0.554935	-0.404646	1	0.00022877	0	1	0
HFX_2292	HVO_2244	Hmed_chr	2232807	720	0.602778	Hvol_chr	2102738	720	0.670833	372.56	340.494	332.617	346.631	127.655	130.825	80.5443	18.8722	0.664393	2.7933	0	NA	NA	NA	0
HFX_1174	HVO_1162	Hmed_chr	1116978	270	0.6	Hvol_chr	1061644	276	0.637681	357.658	453.992	480.003	386.087	602.931	564.161	1666.79	2022.26	-1.46701	-1.84179	1	0.00022877	0	1	0
HFX_2830	HVO_2815	Hmed_chr	2741102	1977	0.631765	Hvol_chr	2644788	1986	0.672205	396.191	506.349	461.82	405.24	127.99	95.0451	240.735	57.2851	-0.911411	0.730451	1	NA	NA	NA	0
HFX_2266	HVO_2209	Hmed_chr	2209945	1047	0.637058	Hvol_chr	2075659	1047	0.713467	456.039	624.401	233.601	316.042	78.5059	75.1457	102.525	20.5925	-0.385105	1.86757	0	NA	NA	NA	0
HFX_2863	HVO_2869	Hmed_chr	2771706	288	0.555556	Hvol_chr	2705814	288	0.607639	484.328	425.617	477.695	593.947	112.145	173.19	319.086	120.012	-1.50859	0.529176	0	NA	NA	NA	0
HFX_2509	HVO_2495	Hmed_chr	2457689	897	0.622074	Hvol_chr	2360965	918	0.655773	406.701	478.286	394.09	421.548	781.344	623.181	382.198	411.664	1.03164	0.598185	1	0.00022877	1	0	0
HFX_1435	HVO_1355	Hmed_chr	1352909	300	0.596667	Hvol_chr	1234158	303	0.70297	464.955	408.593	403.597	249.88	182.547	68.9112	215.154	32.4891	-0.237103	1.08478	0	NA	NA	NA	0
HFX_1620	HVO_1558	Hmed_chr	1540882	1269	0.609929	Hvol_chr	1427348	1305	0.702682	355.121	297.832	363.121	453.401	170.295	146.755	158.533	258.232	0.103249	-0.815258	1	NA	NA	NA	0
HFX_1200	HVO_1190	Hmed_chr	1137236	708	0.615819	Hvol_chr	1082548	720	0.666667	318.255	346.265	318.463	389.473	168.564	177.78	333.413	294.899	-0.98402	-0.730127	1	0.00022877	0	1	0
HFX_OPERON_130	HVO_OPERON_130	Hmed_chr	803343	492	0.615854	Hvol_chr	791279	506	0.683794	305.317	373.713	292.03	293.721	67.8919	30.4582	123.353	110.355	-0.861479	-1.85725	0	NA	NA	NA	0
HFX_1668	HVO_1609	Hmed_chr	1591488	870	0.634483	Hvol_chr	1479457	873	0.687285	308.326	399.2	356.037	321.215	52.4055	59.4691	100.647	33.0248	-0.941515	0.848589	0	NA	NA	NA	0
HFX_OPERON_132	HVO_OPERON_132	Hmed_chr	818410	3513	0.656419	Hvol_chr	806141	3588	0.734392	374.151	453.604	150.533	128.956	319.593	296.06	231.853	235.996	0.463026	0.32713	1	0.00022877	1	0	0
HFX_OPERON_424	HVO_OPERON_424	Hmed_chr	2864303	5021	0.63573	Hvol_chr	2794100	5083	0.686012	308.792	396.712	430.048	423.693	537.775	456.039	679.018	326.657	-0.336446	0.481384	1	NA	NA	NA	0
HFX_1515	HVO_1450	Hmed_chr	1429225	462	0.614719	Hvol_chr	1321660	471	0.653928	464.49	265.32	486.823	446.53	36.3823	34.8375	63.9806	56.5986	-0.814396	-0.700126	0	NA	NA	NA	0
HFX_OPERON_204	HVO_OPERON_204	Hmed_chr	1362964	830	0.604819	Hvol_chr	1243846	842	0.642518	316.721	332.289	447.815	419.632	38.098	32.4571	61.94	34.2605	-0.701154	-0.0780118	0	NA	NA	NA	0
HFX_OPERON_368	HVO_OPERON_368	Hmed_chr	2496084	1331	0.636364	Hvol_chr	2398798	1361	0.677443	338.579	360.704	408.082	387.356	210.2	161.474	111.247	97.5912	0.917992	0.726478	1	0.00022877	1	0	0
HFX_2061	HVO_1968	Hmed_chr	1983451	519	0.641618	Hvol_chr	1816695	534	0.698502	392.803	314.908	333.969	325.582	101.705	52.9602	331.779	312.798	-1.70584	-2.56225	1	0.00022877	0	1	0
HFX_2511	HVO_2497	Hmed_chr	2459732	996	0.651606	Hvol_chr	2363011	1020	0.747059	436.299	533.304	189.829	164.953	107.782	102.025	9.24051	10.7982	3.544	3.24006	0	NA	NA	NA	0
HFX_OPERON_235	HVO_OPERON_235	Hmed_chr	1554073	4486	0.615916	Hvol_chr	1441393	4510	0.65122	310.937	298.293	449.662	461.979	353.504	484.546	1093.23	477.578	-1.6288	0.0208965	1	NA	NA	NA	0
HFX_0963	HVO_0966	Hmed_chr	917282	954	0.658281	Hvol_chr	872721	972	0.707819	421.766	385.465	262.11	236.569	130.198	81.3901	163.769	87.7455	-0.33095	-0.108471	1	0.00676988	0	1	0
HFX_0136	HVO_0126	Hmed_chr	133498	993	0.650554	Hvol_chr	118620	1020	0.704902	291.745	370.326	339.694	428.879	103.257	105.197	268.231	399.123	-1.37724	-1.92374	1	0.00022877	0	1	0
HFX_OPERON_388	HVO_OPERON_388	Hmed_chr	2636229	2588	0.628671	Hvol_chr	2544015	2645	0.696408	339.968	410.487	360.243	368.947	448.966	418.458	471.286	449.955	-0.0699962	-0.104698	1	0.0282325	0	1	0
HFX_OPERON_215	HVO_OPERON_215	Hmed_chr	1419146	3834	0.644757	Hvol_chr	1311468	3912	0.709356	317.638	325.041	235.754	268.091	51.6885	34.1704	80.2309	49.1491	-0.634314	-0.524417	1	0.00022877	0	1	0
HFX_0550	HVO_0573	Hmed_chr	517185	855	0.612865	Hvol_chr	510605	876	0.659817	420.405	513.728	290.834	432.155	275.422	332.992	292.778	423.827	-0.0881624	-0.347988	1	0.00505078	0	1	0
HFX_0729	HVO_0770	Hmed_chr	688019	675	0.65037	Hvol_chr	690965	696	0.722701	341.762	348.06	300.161	294.119	120.256	68.5466	148.587	164.157	-0.305197	-1.25992	1	0.00022877	0	1	0
HFX_1095	HVO_1088	Hmed_chr	1046471	2451	0.640963	Hvol_chr	993598	2517	0.709972	358.971	308.403	257.099	232.848	275.479	294.863	263.822	391.295	0.0623777	-0.408213	1	NA	NA	NA	0
HFX_0349	HVO_0386	Hmed_chr	328172	372	0.639785	Hvol_chr	342850	375	0.698667	374.964	604.102	298.931	456.151	91.788	85.1876	566.357	177.92	-2.62533	-1.06251	0	NA	NA	NA	0
HFX_OPERON_252	HVO_OPERON_252	Hmed_chr	1678145	1826	0.56736	Hvol_chr	1532081	1847	0.665403	402.512	374.804	391.743	472.176	161.511	135.552	212.343	79.6308	-0.394771	0.767446	1	NA	NA	NA	0
HFX_OPERON_232	HVO_OPERON_232	Hmed_chr	1525404	2169	0.640387	Hvol_chr	1412928	2204	0.68784	356.174	339.081	356.031	398.238	488.895	317.904	664.621	275.536	-0.44301	0.206348	1	NA	NA	NA	0
HFX_1883	HVO_1824	Hmed_chr	1811595	1269	0.62963	Hvol_chr	1684989	1290	0.675969	380.487	410.525	568.79	482.585	222.146	184.952	414.012	228.572	-0.898163	-0.305498	1	0.00022877	0	1	0
HFX_1121	HVO_1113	Hmed_chr	1069214	1152	0.615451	Hvol_chr	1017090	1170	0.696581	377.217	416.75	248.238	280.421	35.8113	30.5198	133.19	69.8678	-1.895	-1.19488	0	NA	NA	NA	0
HFX_OPERON_108	HVO_OPERON_108	Hmed_chr	646161	1687	0.649081	Hvol_chr	650251	1717	0.697146	298.931	375.411	264.119	280.911	151.224	108.985	120.096	61.1787	0.332499	0.833021	1	0.00022877	1	0	0
HFX_1153	HVO_1141	Hmed_chr	1098733	315	0.619048	Hvol_chr	1043654	324	0.688272	459.846	259.424	267.352	250.994	65.1954	44.9437	63.8375	66.0799	0.0303671	-0.556094	0	NA	NA	NA	0
HFX_0153	HVO_0144	Hmed_chr	147992	936	0.663462	Hvol_chr	134083	948	0.7173	263.658	381.964	397.743	381.585	60.7056	76.8999	84.0578	57.6318	-0.469553	0.416116	0	NA	NA	NA	0
HFX_OPERON_423	HVO_OPERON_423	Hmed_chr	2855145	3448	0.656903	Hvol_chr	2785575	3523	0.700255	359.421	391.055	393.401	368.535	490.24	421.783	203.491	160.91	1.26852	1.39025	1	0.00022877	1	0	0
HFX_2563	HVO_2540	Hmed_chr	2502826	714	0.628852	Hvol_chr	2405115	729	0.721536	480.884	457.807	328.511	284.652	75.2912	85.2871	76.3536	70.8659	-0.0202135	0.267237	0	NA	NA	NA	0
HFX_0511	HVO_0541	Hmed_chr	466926	2781	0.638619	Hvol_chr	470736	2817	0.680156	366.532	400.365	320.159	387.233	675.272	567.075	715.626	266.946	-0.0837368	1.08699	1	NA	NA	NA	0
HFX_0262	HVO_0257	Hmed_chr	247199	186	0.602151	Hvol_chr	231140	192	0.6875	634.554	439.347	371.54	365.131	96.2222	75.5263	70.9081	98.3655	0.440419	-0.381174	0	NA	NA	NA	0
HFX_1548	HVO_1484	Hmed_chr	1461917	1740	0.624138	Hvol_chr	1353372	1764	0.688209	345.325	352.235	329.295	337.014	36.6308	35.0241	46.9752	21.4224	-0.358843	0.709228	0	NA	NA	NA	0
HFX_0286	HVO_0300	Hmed_chr	264898	966	0.600414	Hvol_chr	267117	996	0.625502	327.668	465.271	327.416	343.487	186.123	148.844	73.9576	112.356	1.33149	0.405715	1	0.00022877	1	0	0
HFX_0008	HVO_0009	Hmed_chr	8762	1326	0.631976	Hvol_chr	8873	1347	0.68003	351.993	600.872	525.807	560.009	94.4806	83.7753	622.854	296.685	-2.7208	-1.82433	1	0.00022877	0	1	0
HFX_0292	HVO_0306	Hmed_chr	271992	1143	0.596675	Hvol_chr	274375	1179	0.675148	445.899	455.779	280.918	349.634	741.997	795.866	140.967	243.642	2.39606	1.70776	1	0.00022877	1	0	0
HFX_0305	HVO_0319	Hmed_chr	286451	687	0.598253	Hvol_chr	288859	708	0.614407	468.547	579.88	367.042	495.093	400.039	296.555	498.409	558.861	-0.317188	-0.91419	1	0.00022877	0	1	0
HFX_2736	HVO_2726	Hmed_chr	2662190	1713	0.639229	Hvol_chr	2571149	1758	0.67975	400.877	423.381	368.099	496.08	397.58	382.042	244.911	260.903	0.698987	0.55022	1	0.00022877	1	0	0
HFX_OPERON_399	HVO_OPERON_399	Hmed_chr	2686252	2777	0.622614	Hvol_chr	2594860	2830	0.648763	384.447	492.901	417.716	434.008	6365.84	9501.01	6627.06	7489.66	-0.0580185	0.34318	1	NA	NA	NA	0
HFX_2019	HVO_1926	Hmed_chr	1941853	732	0.653005	Hvol_chr	1774629	753	0.719788	351.794	376.776	277.439	219.719	246.009	96.4678	104.378	56.1997	1.23689	0.779484	0	NA	NA	NA	0
HFX_1246	HVO_1239	Hmed_chr	1184623	1209	0.665012	Hvol_chr	1131262	1218	0.723317	275.121	405.551	899.436	126.627	132.317	109.525	613.243	109.337	-2.21247	0.0024774	1	0.970184	0	0	0
HFX_0003	HVO_0003	Hmed_chr	2738	1551	0.609929	Hvol_chr	2942	1602	0.667291	425.453	461.017	521.628	551.389	429.025	501.597	430.131	843.413	-0.00371415	-0.749708	1	0.946279	0	0	0
HFX_1597	HVO_1536	Hmed_chr	1515482	669	0.64275	Hvol_chr	1402837	681	0.694567	392.942	595.483	396.559	362.365	254.653	254.503	345.011	201.273	-0.43811	0.338527	1	NA	NA	NA	0
HFX_OPERON_127	HVO_OPERON_127	Hmed_chr	777667	1222	0.630115	Hvol_chr	769063	1257	0.700875	408.292	359.441	287.808	354.709	225.844	222.755	187.936	224.787	0.265089	-0.0130983	1	NA	NA	NA	0
HFX_2248	HVO_2190	Hmed_chr	2193488	1395	0.650896	Hvol_chr	2058817	1422	0.677215	388.424	468.637	358.327	402.291	132.526	160.206	40.4037	33.1653	1.71372	2.27218	1	0.00022877	1	0	0
HFX_OPERON_222	HVO_OPERON_222	Hmed_chr	1454142	998	0.647295	Hvol_chr	1346000	1031	0.71387	311.786	317.294	187.804	252.95	129.565	100.552	48.1221	60.5477	1.42891	0.731799	1	0.00022877	1	0	0
HFX_OPERON_82	HVO_OPERON_82	Hmed_chr	486535	3647	0.6238	Hvol_chr	486347	3737	0.698689	358.933	453.743	317.696	317.415	43.7099	40.13	24.3809	19.4148	0.842207	1.04753	1	0.00022877	1	0	0
HFX_2842	HVO_2852	Hmed_chr	2756147	852	0.629108	Hvol_chr	2691880	867	0.682814	415.588	539.515	528.935	504.563	110.181	104.541	273.773	134.209	-1.3131	-0.360409	1	0.00022877	0	1	0
HFX_2190	HVO_2150	Hmed_chr	2128768	1101	0.640327	Hvol_chr	2013419	1122	0.698752	370.327	426.777	299.73	319.91	527.008	801.63	937.608	777.353	-0.83116	0.0443662	1	NA	NA	NA	0
HFX_0603	HVO_0626	Hmed_chr	566831	495	0.634343	Hvol_chr	557375	510	0.690196	346.82	453.992	249.775	291.418	220.936	207.37	80.0331	90.3181	1.46496	1.19912	1	0.00022877	1	0	0
HFX_2198	HVO_2156	Hmed_chr	2136425	882	0.619048	Hvol_chr	2019911	906	0.726269	389.287	370.606	191.219	160.948	354.666	219.297	371.193	225.742	-0.0657072	-0.0417873	1	0.180506	0	0	0
HFX_0145	HVO_0135	Hmed_chr	140464	855	0.621053	Hvol_chr	125628	873	0.667812	476.877	430.098	554.484	530.005	230.625	188.208	208.522	106.12	0.145347	0.826635	1	0.00022877	1	0	1
HFX_0491	HVO_0518	Hmed_chr	450508	495	0.658586	Hvol_chr	452571	510	0.747059	433.524	536.536	199.82	208.941	63.4483	33.7145	73.0514	47.6169	-0.203329	-0.498102	0	NA	NA	NA	0
HFX_OPERON_65	HVO_OPERON_65	Hmed_chr	375669	1297	0.642251	Hvol_chr	386169	1339	0.719193	339.182	409.538	205.491	236.651	171.68	143.225	114.013	128.74	0.590519	0.153832	1	0.00134302	1	0	0
HFX_1840	HVO_1756	Hmed_chr	1769885	612	0.625817	Hvol_chr	1625273	624	0.711538	368.177	500.726	530.772	534.777	277.454	303.918	766.772	464.949	-1.46655	-0.613392	1	0.00022877	0	1	0
HFX_2620	HVO_2602	Hmed_chr	2546832	906	0.62362	Hvol_chr	2451389	936	0.67735	361.211	405.887	332.073	347.53	144.98	170.439	110.152	182.259	0.39635	-0.0967344	1	NA	NA	NA	0
HFX_1691	HVO_0606	Hmed_chr	1614947	672	0.614583	Hvol_chr	536843	690	0.655072	447.072	364.815	531.695	540.521	91.5092	84.688	171.925	145.431	-0.909789	-0.780106	1	0.00022877	0	1	0
HFX_OPERON_94	HVO_OPERON_94	Hmed_chr	588065	630	0.612698	Hvol_chr	583221	648	0.652778	349.142	583.704	432.481	372.163	2111.89	2434.43	1403.86	1649.08	0.589135	0.561917	1	0.00022877	1	0	0
HFX_OPERON_170	HVO_OPERON_170	Hmed_chr	1081377	1982	0.639758	Hvol_chr	1028819	2051	0.698684	357.297	345.304	280.732	303.527	333.7	250.42	191.555	229.205	0.800793	0.127714	1	0.00022877	1	0	0
HFX_2475	HVO_2468	Hmed_chr	2419083	708	0.625706	Hvol_chr	2337524	729	0.683128	386.452	375.12	412.386	476.985	160.269	99.3406	74.7374	52.5705	1.1006	0.918131	0	NA	NA	NA	0
HFX_OPERON_195	HVO_OPERON_195	Hmed_chr	1319133	1136	0.65493	Hvol_chr	1204459	1178	0.696944	368.362	350.685	294.132	271.375	345.921	375.481	138.775	272.239	1.31769	0.463867	1	0.00022877	1	0	0
HFX_1382	HVO_1312	Hmed_chr	1304659	786	0.669211	Hvol_chr	1198166	819	0.746032	259.37	246.923	217.753	154.077	280.776	240.992	95.0716	211.785	1.56233	0.186385	1	0.000901486	1	0	0
HFX_1182	HVO_1170	Hmed_chr	1122874	417	0.671463	Hvol_chr	1067603	429	0.715618	360.231	318.448	106.897	235.318	843.274	712.281	403.402	346.268	1.06378	1.04056	1	0.00022877	1	0	0
HFX_0932	HVO_0930	Hmed_chr	888047	471	0.58811	Hvol_chr	842405	480	0.672917	546.738	520.5	371.54	315.473	748.099	913.282	553.738	344.018	0.434027	1.40858	1	0.00022877	1	0	0
HFX_1195	HVO_1184	Hmed_chr	1132768	1209	0.602978	Hvol_chr	1077825	1242	0.661031	434.869	363.306	373.335	293.516	48.094	39.4466	126.48	94.225	-1.39498	-1.25621	1	0.00022877	0	1	0
HFX_1848	HVO_1764	Hmed_chr	1776539	921	0.617807	Hvol_chr	1632381	963	0.714434	512.604	343.821	322.762	363.994	94.0461	45.046	236.041	372.277	-1.3276	-3.04691	1	0.00022877	0	1	0
HFX_1782	HVO_1690	Hmed_chr	1692741	1386	0.61544	Hvol_chr	1546383	1431	0.647799	317.402	420.09	416.606	491.863	499.308	371.949	506.083	480.52	-0.0194446	-0.369491	1	0.457734	0	0	0
HFX_0142	HVO_0133	Hmed_chr	137199	1653	0.647913	Hvol_chr	123087	1683	0.67142	340.781	420.21	644.874	556.509	1907.07	2057.66	7711.88	3736.63	-2.01572	-0.860735	1	0.00022877	0	1	0
HFX_OPERON_321	HVO_OPERON_321	Hmed_chr	2226800	1475	0.64	Hvol_chr	2094572	1514	0.7107	360.082	408.593	302.898	225.967	245.751	216.795	127.155	88.9322	0.950613	1.28555	1	0.00022877	1	0	0
HFX_OPERON_248	HVO_OPERON_248	Hmed_chr	1669376	1663	0.583283	Hvol_chr	1523528	1708	0.656909	432.286	343.975	495.222	510.602	308.688	184.995	317.258	158.464	-0.0395095	0.223329	1	NA	NA	NA	0
HFX_2556	HVO_2534	Hmed_chr	2497582	390	0.558974	Hvol_chr	2400548	402	0.639303	426.438	523.837	583.057	474.344	76.5548	47.0386	317.238	210.997	-2.051	-2.1653	0	NA	NA	NA	0
HFX_OPERON_342	HVO_OPERON_342	Hmed_chr	2304875	619	0.579968	Hvol_chr	2221457	638	0.645768	381.347	577.575	503.152	465.903	303.789	250.321	444.428	380.689	-0.548878	-0.604834	1	0.00022877	0	1	0
HFX_0422	HVO_0455	Hmed_chr	393965	1635	0.64159	Hvol_chr	405300	1674	0.67503	364.22	456.074	365.262	386.961	2079.6	1944.71	4482.5	2674.99	-1.108	-0.459976	1	0.00022877	0	1	0
HFX_1473	HVO_1396	Hmed_chr	1386861	1371	0.630926	Hvol_chr	1270472	1416	0.675847	270.004	238.42	295.073	297.056	525.164	592.55	457.621	604.587	0.198617	-0.0290125	1	NA	NA	NA	0
HFX_OPERON_295	HVO_OPERON_295	Hmed_chr	2020955	637	0.582418	Hvol_chr	1848449	661	0.618759	606.39	513.146	462.518	640.598	336.275	265.57	268.469	344.56	0.324886	-0.375659	1	NA	NA	NA	0
HFX_2865	HVO_2871	Hmed_chr	2773521	1317	0.634776	Hvol_chr	2707606	1353	0.666667	382.914	442.099	512.177	534.727	36.4097	24.8808	121.619	66.4337	-1.73997	-1.41688	1	0.00022877	0	1	0
HFX_OPERON_382	HVO_OPERON_382	Hmed_chr	2610842	2319	0.66796	Hvol_chr	2514799	2378	0.722456	326.195	339.172	306.41	273.581	40.7224	33.1524	45.5258	25.7589	-0.160862	0.364043	1	NA	NA	NA	0
HFX_OPERON_224	HVO_OPERON_224	Hmed_chr	1464569	1748	0.66476	Hvol_chr	1356016	1799	0.740411	356.021	426.591	167.109	207.315	189.771	128.057	68.5608	41.3609	1.4688	1.63045	1	0.00022877	1	0	0
HFX_0284	HVO_0298	Hmed_chr	263632	468	0.623932	Hvol_chr	265809	483	0.691511	378.292	436.531	337.584	418.018	891.342	770.955	335.209	311.465	1.41092	1.30758	1	0.00022877	1	0	0
HFX_2766	HVO_2754	Hmed_chr	2684835	1257	0.669053	Hvol_chr	2593368	1284	0.76324	285.955	292.548	103.178	128.854	71.0594	65.4631	19.2894	8.78626	1.88121	2.89736	0	NA	NA	NA	0
HFX_1440	HVO_1360	Hmed_chr	1358264	381	0.577428	Hvol_chr	1239241	393	0.603053	366.106	348.537	557.513	442.394	153.912	110.039	204.388	149.783	-0.409207	-0.444858	0	NA	NA	NA	0
HFX_OPERON_68	HVO_OPERON_68	Hmed_chr	382589	2814	0.625444	Hvol_chr	394719	2901	0.642882	396.55	479.16	384.659	441.752	137.572	135.737	571.669	544.728	-2.055	-2.00472	1	0.00022877	0	1	0
HFX_OPERON_140	HVO_OPERON_140	Hmed_chr	897933	2651	0.615617	Hvol_chr	855608	2728	0.652126	384.506	354.494	293.248	272.403	1079.36	1321.71	2033.65	2015.02	-0.913889	-0.608393	1	0.00022877	0	1	0
HFX_OPERON_404	HVO_OPERON_404	Hmed_chr	2718646	1325	0.641509	Hvol_chr	2623372	1367	0.694221	392.749	439.43	339.197	434.888	413.227	445.197	787.818	755.075	-0.930927	-0.762176	1	0.00022877	0	1	0
HFX_0377	HVO_0409	Hmed_chr	355357	597	0.61809	Hvol_chr	364649	612	0.655229	377.428	530.418	432.943	508.606	96.2636	108.205	129.239	81.3278	-0.424977	0.411947	0	NA	NA	NA	0
HFX_0888	HVO_0918	Hmed_chr	845973	201	0.606965	Hvol_chr	833824	210	0.680952	587.199	355.74	242.639	547.488	47.6802	33.2735	242.864	371.914	-2.34869	-3.48252	0	NA	NA	NA	0
HFX_2910	HVO_2914	Hmed_chr	2822977	414	0.562802	Hvol_chr	2750566	423	0.654846	518.344	296.082	590.249	536.976	90.4847	155.657	423.545	311.549	-2.22677	-1.00109	1	0.00022877	0	1	0
HFX_0164	HVO_0162	Hmed_chr	156468	1074	0.624767	Hvol_chr	147744	1101	0.711172	444.574	494.572	384.123	425.343	186.654	208.028	314.439	194.914	-0.752413	0.0939407	1	NA	NA	NA	0
HFX_2627	HVO_2613	Hmed_chr	2553197	513	0.635478	Hvol_chr	2461391	531	0.745763	334.65	298.679	182.322	126.744	134.791	129.456	163.597	171.761	-0.279418	-0.40794	1	0.00022877	0	1	0
HFX_OPERON_406	HVO_OPERON_406	Hmed_chr	2734081	3446	0.624202	Hvol_chr	2637773	3551	0.65559	378.312	462.424	477.829	475.396	1058.72	1033.59	1463	1192.07	-0.466605	-0.205807	1	0.00022877	0	1	0
HFX_OPERON_74	HVO_OPERON_74	Hmed_chr	423386	1666	0.592437	Hvol_chr	436448	1719	0.672484	379.984	453.719	320.131	389.881	431.856	486.136	2194.55	2121.81	-2.3453	-2.12586	1	0.00022877	0	1	0
HFX_OPERON_179	HVO_OPERON_179	Hmed_chr	1149706	1683	0.583482	Hvol_chr	1094484	1731	0.688042	392.085	352.026	285.531	302.939	56.268	54.7982	55.1913	36.5648	0.0278754	0.583671	1	0.644268	0	0	0
HFX_2864	HVO_2870	Hmed_chr	2771999	1266	0.609795	Hvol_chr	2706116	1302	0.65361	368.676	387.292	524.413	521.212	181.956	156.162	346.713	198.918	-0.930156	-0.349126	1	0.00022877	0	1	0
HFX_1874	HVO_1832	Hmed_chr	1804447	1416	0.615819	Hvol_chr	1691338	1467	0.664622	386.452	396.762	448.063	458.766	155.831	110.277	184.716	147.766	-0.245325	-0.422189	1	0.00022877	0	1	0
HFX_1809	HVO_1716	Hmed_chr	1734446	714	0.607843	Hvol_chr	1586571	735	0.67483	525.967	529.339	381.289	511.243	132.932	139.694	204.465	149.489	-0.621161	-0.0977646	1	0.00462704	0	1	0
HFX_1217	HVO_1208	Hmed_chr	1153942	645	0.595349	Hvol_chr	1098739	663	0.696833	291.117	411.76	292.045	334.136	255.945	315.236	467.751	345.713	-0.869911	-0.133145	1	0.00022877	0	1	0
HFX_2093	HVO_1998	Hmed_chr	2014828	1809	0.609176	Hvol_chr	1842896	1872	0.655983	317.325	389.62	408.286	426.923	69.9748	71.2807	68.7683	67.8804	0.0250924	0.0705151	1	0.448126	0	0	0
HFX_2721	HVO_2709	Hmed_chr	2648011	459	0.6122	Hvol_chr	2555561	477	0.672956	350.645	356.072	480.699	523.217	977.459	982.165	507.108	658.656	0.946744	0.576439	1	0.00022877	1	0	0
HFX_2659	HVO_2637	Hmed_chr	2588087	1062	0.637476	Hvol_chr	2486086	1101	0.71208	328.358	394.357	231.399	326.011	72.2093	53.4555	125.795	100.098	-0.800813	-0.90501	1	0.00022877	0	1	0
HFX_2697	HVO_2682	Hmed_chr	2623753	207	0.57971	Hvol_chr	2530045	213	0.615023	647.93	444.123	454.52	487.116	58.7294	36.6874	184.868	69.757	-1.65434	-0.927052	0	NA	NA	NA	0
HFX_2866	HVO_2872	Hmed_chr	2774865	1332	0.626877	Hvol_chr	2708968	1377	0.6565	483.321	398.777	484.749	496.897	73.3121	76.1949	207.132	184.612	-1.49843	-1.27673	1	0.00022877	0	1	0
HFX_0680	HVO_0721	Hmed_chr	641953	735	0.632653	Hvol_chr	645926	765	0.712418	437.948	472.522	279.748	359.232	223.28	261.094	479.548	767.835	-1.10282	-1.55622	1	0.00022877	0	1	0
HFX_1661	HVO_0179	Hmed_chr	1585490	762	0.598425	Hvol_chr	162031	786	0.680662	352.025	281.511	525.1	567.263	64.3574	56.8446	241.629	150.719	-1.90861	-1.40676	1	0.00022877	0	1	0
HFX_2951	HVO_2957	Hmed_chr	2863044	903	0.635659	Hvol_chr	2792868	936	0.674145	421.822	441.172	675.033	587.206	239.848	150.654	563.433	356.142	-1.23213	-1.24121	1	0.00022877	0	1	0
HFX_OPERON_208	HVO_OPERON_208	Hmed_chr	1375690	1073	0.649581	Hvol_chr	1259125	1112	0.69964	354.991	447.434	219.946	264.786	484.895	411.769	522.593	428.507	-0.108015	-0.0574823	1	0.00892406	0	1	0
HFX_0091	HVO_0082	Hmed_chr	96464	687	0.641921	Hvol_chr	82482	708	0.710452	390.456	401.456	316.664	340.624	302.797	392.95	160.898	130.662	0.912207	1.58851	1	0.00022877	1	0	0
HFX_OPERON_64	HVO_OPERON_64	Hmed_chr	373543	1467	0.646898	Hvol_chr	384018	1509	0.732936	299.877	348.153	141.821	189.549	256.525	177.831	105.576	38.2891	1.28082	2.2155	1	0.00022877	1	0	0
HFX_2987	HVO_2993	Hmed_chr	2896094	1014	0.634122	Hvol_chr	2822983	1053	0.705603	518.498	473.468	401.633	394.134	147.465	109.984	126.854	99.4711	0.217196	0.144943	1	0.00112429	1	0	0
HFX_0351	HVO_0387	Hmed_chr	330451	234	0.58547	Hvol_chr	343321	240	0.583333	412.682	480.184	743.081	514.105	180.884	169.417	1208.82	457.878	-2.74047	-1.43439	1	0.00022877	0	1	0
HFX_0616	HVO_0643	Hmed_chr	581921	174	0.666667	Hvol_chr	576993	180	0.705556	308.326	410.941	481.233	342.736	177.182	96.7203	1061.51	441.142	-2.58282	-2.18935	0	NA	NA	NA	0
HFX_OPERON_351	HVO_OPERON_351	Hmed_chr	2366843	1238	0.627625	Hvol_chr	2291537	1285	0.703502	381.347	371.298	305.328	281.512	142.022	108.196	146.779	105.483	-0.047537	0.036639	1	NA	NA	NA	0
HFX_0387	HVO_0421	Hmed_chr	367438	1812	0.643488	Hvol_chr	377834	1881	0.676236	396.739	496.084	365.699	360.775	268.877	258.986	339.104	338.368	-0.33478	-0.385718	1	0.00022877	0	1	0
HFX_0398	HVO_0432	Hmed_chr	377005	207	0.671498	Hvol_chr	387557	216	0.712963	596.096	394.776	188.719	194.737	176.985	137.389	71.8778	73.6629	1.30001	0.899258	0	NA	NA	NA	0
HFX_OPERON_85	HVO_OPERON_85	Hmed_chr	526536	1346	0.586181	Hvol_chr	516141	1391	0.630482	386.621	531.231	435.912	469.72	12923.1	12129.8	13047.9	9061.02	-0.0138704	0.420814	1	NA	NA	NA	0
HFX_0585	HVO_0598	Hmed_chr	545344	705	0.629787	Hvol_chr	529064	732	0.702186	372.877	478.14	313.243	302.64	73.4213	61.5514	121.501	86.0331	-0.726692	-0.483099	0	NA	NA	NA	0
HFX_OPERON_376	HVO_OPERON_376	Hmed_chr	2558145	2881	0.654634	Hvol_chr	2465565	3004	0.732357	309.117	336.83	149.266	162.427	112.507	86.6515	92.3933	81.1302	0.284148	0.0949848	1	0.0142398	1	0	0
HFX_1535	HVO_1471	Hmed_chr	1450921	594	0.609428	Hvol_chr	1342808	594	0.671717	352.239	292.343	480.376	443.763	153.249	188.091	151.227	254.922	0.0191648	-0.438624	1	NA	NA	NA	0
HFX_OPERON_169	HVO_OPERON_169	Hmed_chr	1073586	1478	0.633965	Hvol_chr	1021329	1535	0.698371	326.683	290.272	212.447	252.105	438.071	556.952	964.601	1166.96	-1.13877	-1.06713	1	0.00022877	0	1	0
HFX_2817	HVO_2804	Hmed_chr	2730589	519	0.608863	Hvol_chr	2635563	537	0.690875	527.183	452.68	389.035	506.533	247.174	212.112	144.266	78.245	0.776796	1.43875	1	0.00022877	1	0	0
HFX_2221	HVO_2161	Hmed_chr	2165957	1050	0.621905	Hvol_chr	2032068	1083	0.692521	413.861	369.679	291.704	339.198	250.036	289.232	514.588	296.397	-1.04128	-0.035304	1	0.0774412	0	0	0
HFX_OPERON_385	HVO_OPERON_385	Hmed_chr	2622250	1343	0.624721	Hvol_chr	2527654	1400	0.701429	307.591	387.904	353.039	344.517	137.735	82.6916	152.544	98.6092	-0.147338	-0.253982	1	0.00022877	0	1	0
HFX_OPERON_32	HVO_OPERON_32	Hmed_chr	224270	828	0.629227	Hvol_chr	209051	867	0.687428	453.551	542.816	499.55	459.282	284.981	250.32	352.317	428.978	-0.306009	-0.777131	1	0.00022877	0	1	0
HFX_1509	HVO_1444	Hmed_chr	1423322	834	0.611511	Hvol_chr	1315527	861	0.665505	315.202	416.431	378.753	462.483	254.232	157.947	412.852	115.169	-0.699478	0.455689	1	NA	NA	NA	0
HFX_2316	HVO_2306	Hmed_chr	2259135	714	0.603641	Hvol_chr	2175416	747	0.68407	525.967	600.872	341.058	364.134	479.009	239.097	666.908	434.907	-0.477437	-0.86311	1	0.00022877	0	1	0
HFX_2514	HVO_2501	Hmed_chr	2461388	912	0.626096	Hvol_chr	2367604	951	0.718191	341.187	358.415	278.613	265.382	226.122	135.495	133.825	79.2438	0.756749	0.773869	1	0.00022877	1	0	0
HFX_OPERON_104	HVO_OPERON_104	Hmed_chr	630295	3114	0.648041	Hvol_chr	634430	3220	0.707764	325.613	393.635	313.32	338.769	134.61	166.955	136.477	84.8284	-0.0198669	0.976836	1	NA	NA	NA	0
HFX_2348	HVO_2339	Hmed_chr	2287355	1740	0.628161	Hvol_chr	2203705	1821	0.70346	410.073	428.553	374.951	358.803	72.6264	52.7876	70.723	61.5487	0.0383153	-0.221531	1	NA	NA	NA	0
HFX_2442	HVO_2433	Hmed_chr	2381074	795	0.642767	Hvol_chr	2300777	834	0.72542	337.413	398.314	226.055	268.989	535.545	328.011	390.116	337.575	0.457104	-0.0414648	1	NA	NA	NA	0
HFX_2186	HVO_2145	Hmed_chr	2123969	549	0.64663	Hvol_chr	2007380	567	0.708995	342.022	632.612	197.706	247.285	432.632	509.002	47.3298	24.4364	3.19232	4.38057	1	0.00022877	1	0	0
HFX_1542	HVO_1478	Hmed_chr	1456721	831	0.620939	Hvol_chr	1348391	954	0.662474	348.619	405.643	363.195	414.458	1096.63	715.718	1553.18	790.342	-0.502155	-0.143087	1	0.00022877	0	1	0
HFX_0391	HVO_0425	Hmed_chr	372091	891	0.664422	Hvol_chr	382515	942	0.734607	264.932	378.327	221.775	190.519	966.295	532.095	35.6034	45.3853	4.76237	3.55139	1	0.00022877	1	0	0
HFX_1390	HVO_2409	Hmed_chr	1311857	399	0.58396	Hvol_chr	2276106	417	0.640288	376.482	588.824	403.234	416.933	93.0596	61.2513	398.561	263.247	-2.09857	-2.1036	1	0.00022877	0	1	0
HFX_OPERON_256	HVO_OPERON_256	Hmed_chr	1707041	945	0.646561	Hvol_chr	1562255	976	0.702869	317.918	475.611	318.463	419.482	241.179	198.179	268.494	83.2247	-0.154783	1.25172	1	NA	NA	NA	0
HFX_OPERON_116	HVO_OPERON_116	Hmed_chr	695967	1899	0.649289	Hvol_chr	700343	1992	0.712349	426.59	322.743	184.172	215.383	187.563	207.772	208.571	278.767	-0.153166	-0.424056	1	0.00022877	0	1	0
HFX_OPERON_103	HVO_OPERON_103	Hmed_chr	627686	1180	0.628814	Hvol_chr	632375	1246	0.696629	336.441	450.145	298.527	288.073	199.187	203.722	64.2349	129.214	1.63269	0.656843	1	0.00022877	1	0	0
HFX_OPERON_347	HVO_OPERON_347	Hmed_chr	2339291	2869	0.611014	Hvol_chr	2265616	2968	0.687332	398.298	352.481	321.038	301.396	100.144	49.972	593.361	103.586	-2.56683	-1.05164	1	0.00022877	0	1	0
HFX_0790	HVO_0821	Hmed_chr	747795	651	0.643625	Hvol_chr	740692	684	0.710526	304.915	439.347	290.528	266.482	175.468	103.91	60.2097	49.4317	1.54314	1.07183	0	NA	NA	NA	0
HFX_2595	HVO_2570	Hmed_chr	2520644	276	0.623188	Hvol_chr	2422082	285	0.691228	252.693	518.143	393.33	452.609	41.4174	43.0851	75.7884	26.155	-0.871741	0.720098	0	NA	NA	NA	0
HFX_2666	HVO_2645	Hmed_chr	2594888	558	0.634409	Hvol_chr	2493529	585	0.699145	403.807	457.653	339.694	369.101	317.814	287.963	152.613	144.621	1.0583	0.993605	1	0.00022877	1	0	0
HFX_0965	HVO_0967	Hmed_chr	918350	663	0.60181	Hvol_chr	873723	690	0.691304	396.498	493.023	332.309	223.524	136.913	130.713	104.27	61.4763	0.392928	1.0883	1	0.00022877	1	0	0
HFX_2474	HVO_2467	Hmed_chr	2418074	924	0.660173	Hvol_chr	2336471	966	0.717391	278.694	353.76	189.891	246.747	281.936	209.346	202.893	121.787	0.474653	0.781535	1	0.00022877	1	0	0
HFX_OPERON_220	HVO_OPERON_220	Hmed_chr	1447464	3015	0.667662	Hvol_chr	1339459	3174	0.718021	295.379	264.264	237.593	264.164	287.63	283.867	183.41	230.987	0.649138	0.297405	1	0.00022877	1	0	0
HFX_2288	HVO_2239	Hmed_chr	2230644	411	0.622871	Hvol_chr	2099874	429	0.671329	456.862	646.193	356.322	418.343	645.16	780.546	3462.73	2852	-2.42418	-1.86942	1	0.00022877	0	1	0
HFX_1127	HVO_1119	Hmed_chr	1072985	501	0.600798	Hvol_chr	1020707	522	0.691571	428.332	366.999	370.93	247.114	529.066	770.421	1028.6	829.428	-0.959163	-0.10647	1	0.0104247	0	1	0
HFX_0554	HVO_0576	Hmed_chr	521136	333	0.567568	Hvol_chr	513213	348	0.62069	596.096	521.477	409.976	531.832	98.0302	72.1242	271.068	135.484	-1.46736	-0.909572	0	NA	NA	NA	0
HFX_OPERON_352	HVO_OPERON_352	Hmed_chr	2378439	2351	0.592088	Hvol_chr	2297996	2493	0.647413	358.266	434.488	331.11	368.945	162.286	182.243	566.214	1230.3	-1.80281	-2.75507	1	0.00022877	0	1	0
HFX_0259	HVO_0254	Hmed_chr	244448	663	0.651584	Hvol_chr	228343	690	0.736232	420.774	400.581	273.232	288.549	85.7603	91.5648	23.1459	12.1596	1.88955	2.91269	0	NA	NA	NA	0
HFX_1406	HVO_1329	Hmed_chr	1323723	708	0.638418	Hvol_chr	1209403	741	0.705803	409.185	418.404	460.719	412.495	120.289	98.524	52.6102	32.0735	1.19309	1.61909	0	NA	NA	NA	0
HFX_0252	HVO_0246	Hmed_chr	238722	906	0.639073	Hvol_chr	222424	963	0.722741	367.132	608.83	338.636	381.465	67.929	62.1423	133.816	276.405	-0.978154	-2.15314	1	0.00022877	0	1	0
HFX_0639	HVO_0676	Hmed_chr	601412	432	0.606481	Hvol_chr	603591	456	0.688596	496.747	401.972	469.314	461.218	153.497	116.111	56.4394	56.9576	1.44344	1.02754	0	NA	NA	NA	0
HFX_0001	HVO_0001	Hmed_chr	1	1617	0.586889	Hvol_chr	258	1695	0.648968	494.351	416.931	511.044	552.569	191.026	202.086	282.42	237.804	-0.564069	-0.234802	1	0.00022877	0	1	0
HFX_2944	HVO_2950	Hmed_chr	2854105	1008	0.647817	Hvol_chr	2784501	1050	0.718095	436.427	486.42	359.105	341.846	77.3541	74.1776	70.5403	33.7134	0.13303	1.13766	0	NA	NA	NA	0
HFX_2468	HVO_2460	Hmed_chr	2411749	483	0.623188	Hvol_chr	2328788	510	0.703922	433.188	253.784	419.622	434.377	153.068	93.5303	518.29	417.279	-1.75959	-2.15751	1	0.00022877	0	1	0
HFX_2822	HVO_2806	Hmed_chr	2733495	219	0.515982	Hvol_chr	2637088	231	0.593074	661.422	559.716	551.451	424.88	233.946	130.931	555.591	383.179	-1.24785	-1.54921	1	0.00022877	0	1	0
HFX_OPERON_421	HVO_OPERON_421	Hmed_chr	2826895	1563	0.626999	Hvol_chr	2756256	1641	0.702011	394.728	418.265	322.927	357.148	812.815	618.137	313.348	191.884	1.37516	1.68769	1	0.00022877	1	0	0
HFX_1816	HVO_1724	Hmed_chr	1740378	459	0.59695	Hvol_chr	1592843	483	0.656315	350.645	400.581	274.287	528.329	132.465	118.268	144.133	115.921	-0.121795	0.0289177	0	NA	NA	NA	0
HFX_2357	HVO_2348	Hmed_chr	2298306	873	0.631157	Hvol_chr	2213527	927	0.669903	381.01	362.725	417.747	408.38	1439.13	1163.64	806.259	1068.61	0.835881	0.122899	1	0.00022877	1	0	0
HFX_1017	HVO_1019	Hmed_chr	971063	1563	0.659629	Hvol_chr	927833	1662	0.743682	377.566	339.84	104.238	96.1732	38.415	29.9926	15.1229	20.2633	1.34494	0.565737	0	NA	NA	NA	0
HFX_0650	HVO_0691	Hmed_chr	617772	450	0.613333	Hvol_chr	622466	477	0.677149	441.111	408.593	352.513	405.64	177.745	185.708	182.392	250.106	-0.0372308	-0.429504	1	0.718255	0	0	0
HFX_0601	HVO_0622	Hmed_chr	565056	852	0.610329	Hvol_chr	554747	894	0.697987	283.356	527.526	256.48	279.166	49.4276	32.6828	118.607	48.2334	-1.2628	-0.5615	0	NA	NA	NA	0
HFX_1640	HVO_1582	Hmed_chr	1565219	240	0.629167	Hvol_chr	1453668	255	0.654902	424.718	425.617	479.568	626.823	155.949	105.216	190.252	198.071	-0.286839	-0.912662	0	NA	NA	NA	0
HFX_1952	HVO_1870	Hmed_chr	1875471	1683	0.627451	Hvol_chr	1726022	1788	0.692394	433.524	345.956	273.579	370.13	222.083	166.734	324.793	329.959	-0.548425	-0.984737	1	0.00022877	0	1	0
HFX_2389	HVO_2381	Hmed_chr	2330933	1389	0.664507	Hvol_chr	2247433	1482	0.712551	336.028	470.661	230.359	264.905	202.634	149.005	143.662	192.859	0.496192	-0.372182	1	NA	NA	NA	0
HFX_0935	HVO_0933	Hmed_chr	889943	2679	0.634192	Hvol_chr	844755	2832	0.723164	360.461	362.228	197.915	224.772	485.313	455.549	147.271	129.5	1.72045	1.81466	1	0.00022877	1	0	0
HFX_0849	HVO_0875	Hmed_chr	806691	390	0.579487	Hvol_chr	794549	411	0.608273	412.682	628.604	272.747	429.842	107.6	153.697	40.387	41.1126	1.41371	1.90244	0	NA	NA	NA	0
HFX_0015	HVO_0016	Hmed_chr	15571	813	0.645756	Hvol_chr	15479	858	0.703963	468.518	376.931	469.158	480.441	871.914	939.893	728.595	604.898	0.259069	0.635806	1	0.00022877	1	0	0
HFX_2066	HVO_1973	Hmed_chr	1987084	477	0.620545	Hvol_chr	1820205	504	0.688492	427.39	492.538	414.508	556.39	149.633	111.054	692.873	430.669	-2.21116	-1.95532	1	0.00022877	0	1	0
HFX_OPERON_337	HVO_OPERON_337	Hmed_chr	2269006	1664	0.645433	Hvol_chr	2185692	1766	0.731597	351.424	337.629	193.314	179.431	476.895	465.703	226.13	248.676	1.07652	0.905144	1	0.00022877	1	0	0
HFX_2231	HVO_2172	Hmed_chr	2176140	2067	0.615868	Hvol_chr	2042729	2184	0.729853	386.727	345.93	202.977	177.189	778.979	835.578	476.768	415.104	0.708295	1.0093	1	0.00022877	1	0	0
HFX_1674	HVO_1614	Hmed_chr	1596691	333	0.624625	Hvol_chr	1483089	354	0.689266	563.875	582.827	374.239	427.76	145.782	115.671	117.964	114.492	0.305462	0.0147821	0	NA	NA	NA	0
HFX_OPERON_59	HVO_OPERON_59	Hmed_chr	345542	1408	0.635653	Hvol_chr	355050	1492	0.699732	438.181	507.839	252.721	249.973	421.413	426.844	384.65	347.453	0.131691	0.296889	1	0.0448375	1	0	0
HFX_2355	HVO_2347	Hmed_chr	2297018	396	0.633838	Hvol_chr	2213023	423	0.678487	379.334	257.95	433.652	377.872	401.134	425.338	142.172	234.383	1.49645	0.859742	1	0.00022877	1	0	0
HFX_0600	HVO_0621	Hmed_chr	563204	1584	0.58649	Hvol_chr	552851	1692	0.670804	457.233	561.041	340.296	374.557	211.543	123.736	117.399	107.679	0.849534	0.200531	1	0.00022877	1	0	1
HFX_0435	HVO_0469	Hmed_chr	405568	897	0.665552	Hvol_chr	418546	957	0.69279	215.312	387.184	292.84	354.555	178.395	139.973	100.102	105.747	0.833599	0.404534	1	0.00022877	1	0	0
HFX_0424	HVO_0457	Hmed_chr	396273	171	0.54386	Hvol_chr	407615	183	0.650273	501.976	537.622	612.563	551.647	9746.37	3996.91	5943.05	4341.02	0.713662	-0.119149	1	NA	NA	NA	0
HFX_0759	HVO_0602	Hmed_chr	715547	696	0.66954	Hvol_chr	532608	744	0.625	369.991	366.912	356.131	456.061	128.549	102.558	596.648	625.136	-2.21456	-2.60774	1	0.00022877	0	1	0
HFX_2452	HVO_2447	Hmed_chr	2394433	282	0.585106	Hvol_chr	2315713	300	0.643333	532.682	615.787	611.449	458.021	328.559	356.796	332.592	314.714	-0.0175985	0.181061	1	NA	NA	NA	0
HFX_2626	HVO_2612	Hmed_chr	2552150	861	0.672474	Hvol_chr	2460405	918	0.745098	398.782	355.917	160.966	146.625	150.986	79.9273	57.2398	30.8962	1.39932	1.37126	0	NA	NA	NA	0
HFX_2053	HVO_1959	Hmed_chr	1976161	795	0.606289	Hvol_chr	1809487	846	0.683215	458.881	552.5	367.4	503.829	138.435	123.653	161.267	119.424	-0.220234	0.0502019	1	NA	NA	NA	0
HFX_2700	HVO_2685	Hmed_chr	2626027	1074	0.622905	Hvol_chr	2532346	1149	0.681462	384.632	380.44	354.772	373.406	390.095	429.893	153.147	191.732	1.34891	1.16489	1	0.00022877	1	0	0
HFX_1846	HVO_1762	Hmed_chr	1774647	720	0.625	Hvol_chr	1630387	771	0.693904	335.304	468.179	436.183	360.073	752.045	623.721	504.035	506.584	0.577294	0.3001	1	0.00022877	1	0	0
HFX_2973	HVO_2982	Hmed_chr	2883590	201	0.61194	Hvol_chr	2814782	213	0.633803	320.29	355.74	885.118	658.265	97.5763	141.568	605.123	458.325	-2.63263	-1.69487	1	0.00022877	0	1	0
HFX_2362	HVO_2354	Hmed_chr	2303233	129	0.635659	Hvol_chr	2218745	138	0.637681	540.645	316.739	701.542	467.368	1363.86	317.004	5802.23	1511.84	-2.08891	-2.25373	1	0.00022877	0	1	0
HFX_1028	HVO_1030	Hmed_chr	981029	1209	0.612076	Hvol_chr	938112	1296	0.67284	448.181	422.449	283.078	380.818	253.732	197.22	104.968	89.9378	1.27335	1.13281	1	0.00022877	1	0	0
HFX_0772	HVO_0805	Hmed_chr	729587	231	0.65368	Hvol_chr	724281	249	0.686747	580.613	530.64	388.807	326.594	779.346	824.396	629.616	1019.12	0.307791	-0.305909	1	NA	NA	NA	0
HFX_1016	HVO_1018	Hmed_chr	969263	1770	0.646328	Hvol_chr	925901	1902	0.685068	297.038	403.976	251.824	336.151	430.32	450.287	316.462	618.387	0.44338	-0.457667	1	NA	NA	NA	0
HFX_0602	HVO_0624	Hmed_chr	566295	483	0.612836	Hvol_chr	556293	513	0.707602	544.262	444.123	347.64	322.511	55.3256	62.8927	150.913	85.75	-1.4477	-0.447244	0	NA	NA	NA	0
HFX_3024	HVO_3005	Hmed_chr	2936204	1419	0.639887	Hvol_chr	2835972	1524	0.700131	434.785	424.718	514.891	511.529	35.3037	24.1164	52.569	39.8644	-0.574392	-0.725084	0	NA	NA	NA	0
HFX_2347	HVO_2338	Hmed_chr	2286370	819	0.672772	Hvol_chr	2202757	882	0.735828	393.03	349.225	132.874	184.404	139.233	166.621	50.4037	76.0063	1.46589	1.13238	1	0.00022877	1	0	1
HFX_2185	HVO_2144	Hmed_chr	2122775	1131	0.655172	Hvol_chr	2006104	1191	0.734677	327.299	424.488	192.522	197.778	391.423	483.429	16.0034	4.4064	4.61227	6.77756	1	0.00022877	1	0	0
HFX_0641	HVO_0679	Hmed_chr	603622	735	0.643537	Hvol_chr	606457	798	0.711779	343.059	444.727	383.114	302.208	43.2242	29.764	29.9873	40.8411	0.52749	-0.456451	0	NA	NA	NA	0
HFX_2335	HVO_2326	Hmed_chr	2275406	486	0.631687	Hvol_chr	2192273	519	0.71869	419.475	525.454	215.99	221.527	88.5515	112.18	145.083	104.982	-0.712285	0.0956719	0	NA	NA	NA	0
HFX_OPERON_209	HVO_OPERON_209	Hmed_chr	1376789	937	0.624333	Hvol_chr	1260288	1006	0.697813	383.614	359.753	253.251	248.086	257.199	287.14	124.739	104.085	1.04397	1.46399	1	0.00022877	1	0	0
HFX_2560	HVO_2537	Hmed_chr	2500850	486	0.58642	Hvol_chr	2403158	522	0.653257	529.863	378.327	361.169	273.974	920.984	707.355	421.963	248.46	1.12606	1.50942	1	0.00022877	1	0	0
HFX_2657	HVO_2635	Hmed_chr	2586348	612	0.674837	Hvol_chr	2484441	657	0.738204	429.54	450.654	248.178	264.628	197.215	119.392	55.1922	22.6662	1.83723	2.39709	0	NA	NA	NA	0
HFX_1417	HVO_1340	Hmed_chr	1334146	1041	0.630163	Hvol_chr	1219836	1128	0.66578	448.36	353.25	510.445	365.442	218.479	125.88	198.844	124.388	0.135852	0.0172015	1	0.748833	0	0	0
HFX_2232	HVO_2173	Hmed_chr	2178311	930	0.587097	Hvol_chr	2044974	1005	0.689552	444.188	461.314	380.255	304.138	800.32	920.328	207.237	181.27	1.94929	2.34401	1	0.00022877	1	0	0
HFX_2443	HVO_2435	Hmed_chr	2382046	1107	0.65131	Hvol_chr	2303159	1206	0.693201	329.549	433.691	359.129	348.782	253.135	228.774	145.583	160.233	0.79807	0.513753	1	0.00022877	1	0	0
HFX_1579	HVO_1516	Hmed_chr	1493461	300	0.603333	Hvol_chr	1381022	327	0.651376	429.189	272.395	420.722	488.807	123.219	118.811	394.964	457.703	-1.68049	-1.94575	1	0.00022877	0	1	0
HFX_2532	HVO_2519	Hmed_chr	2477391	1059	0.614731	Hvol_chr	2383562	1149	0.681462	430.608	511.223	274.948	346.56	615.799	570.473	909.15	1093.97	-0.562058	-0.939344	1	0.00022877	0	1	0
HFX_0853	HVO_0879	Hmed_chr	808951	390	0.65641	Hvol_chr	796851	426	0.694836	398.926	392.878	275.104	296.219	256.268	210.792	100.485	110.324	1.35067	0.934072	1	0.00022877	1	0	0
HFX_1143	HVO_1134	Hmed_chr	1087988	2100	0.637619	Hvol_chr	1033994	2274	0.69569	334.665	267.531	259.924	277.461	273.24	223.721	295.088	154.956	-0.11098	0.529848	1	NA	NA	NA	0
HFX_1071	HVO_1070	Hmed_chr	1024499	312	0.589744	Hvol_chr	977936	339	0.660767	447.072	458.357	435.891	330.88	115.731	122.405	157.552	127.89	-0.445054	-0.0632429	0	NA	NA	NA	0
HFX_1891	HVO_1815	Hmed_chr	1817827	627	0.698565	Hvol_chr	1678866	687	0.759825	385.038	260.665	200.256	212.254	117.598	86.2303	77.0581	70.4056	0.60984	0.292504	0	NA	NA	NA	0
HFX_0778	HVO_0809	Hmed_chr	733723	2031	0.632201	Hvol_chr	727241	2223	0.65722	309.054	492.886	330.067	336.808	512.708	523.094	575.686	665.229	-0.167143	-0.34678	1	0.00022877	0	1	0
HFX_0652	HVO_0693	Hmed_chr	619156	885	0.642938	Hvol_chr	623856	975	0.706667	387.968	334.723	182.912	304.868	112.95	75.8176	73.0664	73.7448	0.62841	0.0399915	1	0.332529	0	0	0
HFX_OPERON_312	HVO_OPERON_312	Hmed_chr	2183031	976	0.603484	Hvol_chr	2049666	1068	0.70412	439.743	418.64	267.175	223.181	122.768	76.3695	235.78	130.687	-0.94151	-0.775049	1	0.00022877	0	1	0
HFX_2091	HVO_1996	Hmed_chr	2013311	549	0.657559	Hvol_chr	1841386	597	0.713568	351.794	502.368	418.216	314.71	162.969	195.995	125.25	80.2357	0.37979	1.2885	1	0.00022877	1	0	0
HFX_2663	HVO_2641	Hmed_chr	2592491	363	0.619835	Hvol_chr	2490473	399	0.696742	458.156	590.94	280.95	238.955	116.012	78.9916	118.834	87.1695	-0.0346698	-0.142126	0	NA	NA	NA	0
HFX_2360	HVO_2351	Hmed_chr	2301967	528	0.657197	Hvol_chr	2217222	585	0.695726	355.625	232.155	461.636	292.405	99.0026	63.5995	225.25	237.988	-1.18599	-1.9038	1	0.00022877	0	1	0
HFX_2614	HVO_2589	Hmed_chr	2541663	939	0.687966	Hvol_chr	2440357	1029	0.729835	377.083	369.866	153.506	228.915	108.949	139.004	250.797	222.034	-1.20287	-0.675649	1	0.00022877	0	1	0
HFX_2039	HVO_1944	Hmed_chr	1962220	1134	0.64903	Hvol_chr	1794784	1251	0.719424	387.936	243.21	354.357	289.163	267.357	269.475	86.2669	90.1937	1.63189	1.57905	1	0.00022877	1	0	0
HFX_2148	HVO_2652	Hmed_chr	2077535	1458	0.418381	Hvol_chr	2500141	1617	0.708101	470.989	476.411	327.72	341.638	178.551	154.429	94.2662	93.9652	0.921526	0.71674	1	0.00022877	1	0	0
HFX_OPERON_430	HVO_OPERON_430	Hmed_chr	2881194	1412	0.649433	Hvol_chr	2812286	1556	0.72108	353.352	542.572	311.095	295.559	48.0137	41.2565	34.3085	20.5695	0.484883	1.00411	0	NA	NA	NA	0
HFX_2291	HVO_2243	Hmed_chr	2232559	219	0.60274	Hvol_chr	2102440	243	0.683128	440.948	279.858	398.407	415.438	158.851	110.025	80.0527	60.9387	0.988654	0.852402	0	NA	NA	NA	0
HFX_1373	HVO_1307	Hmed_chr	1295502	480	0.614583	Hvol_chr	1192755	531	0.708098	447.072	553.303	326.26	401.355	179.832	111.043	173.31	79.1921	0.053295	0.487692	0	NA	NA	NA	0
HFX_2276	HVO_2225	Hmed_chr	2219651	918	0.64488	Hvol_chr	2088987	1026	0.705653	409.086	422.836	357.573	377.174	400.432	202.169	355.338	278.916	0.172364	-0.464264	1	NA	NA	NA	0
HFX_2431	HVO_2425	Hmed_chr	2369432	594	0.643098	Hvol_chr	2293643	651	0.694316	469.651	429.917	461.796	447.984	509.103	361.479	573.86	99.0996	-0.172743	1.86696	1	NA	NA	NA	0
HFX_2926	HVO_2933	Hmed_chr	2834108	339	0.622419	Hvol_chr	2764451	378	0.701058	427.29	421.851	188.719	259.649	194.196	162.254	227.737	199.809	-0.229855	-0.300375	1	0.00376251	0	1	0
HFX_1072	HVO_1071	Hmed_chr	1025179	360	0.608333	Hvol_chr	978529	402	0.654229	521.584	312.119	354.904	341.806	140.943	125.443	288.191	284.877	-1.03192	-1.18331	1	0.00022877	0	1	0
HFX_2886	HVO_2892A	Hmed_chr	2797498	519	0.639692	Hvol_chr	2731738	579	0.699482	361.792	511.725	352.015	440.73	325.582	443.553	72.892	89.7445	2.15919	2.30521	1	0.00022877	1	0	0
HFX_2985	HVO_2991	Hmed_chr	2895399	225	0.644444	Hvol_chr	2822191	252	0.678571	429.189	363.194	707.696	556.39	179.615	210.848	115.011	102.005	0.643129	1.04757	0	NA	NA	NA	0
HFX_0591	HVO_0471	Hmed_chr	553150	1215	0.6107	Hvol_chr	420720	1359	0.712288	481.292	546.472	303.7	328.086	138.75	126.938	43.3275	22.7888	1.67913	2.47773	1	0.00022877	1	0	0
HFX_0157	HVO_0154	Hmed_chr	151481	399	0.58396	Hvol_chr	142507	450	0.664444	389.927	460.819	520.864	492.294	160.157	158.885	86.9224	88.1355	0.881684	0.850189	0	NA	NA	NA	0
HFX_1472	HVO_1397	Hmed_chr	1385828	1059	0.637394	Hvol_chr	1269301	1197	0.715121	405.278	376.183	242.639	253.011	246.681	278.599	238.52	206.412	0.0485338	0.432669	1	0.201369	0	0	0
HFX_OPERON_202	HVO_OPERON_202	Hmed_chr	1358823	1041	0.613833	Hvol_chr	1239765	1190	0.662185	283.446	363.063	385.367	336.976	40.7231	19.649	39.6022	29.733	0.0402669	-0.597613	0	NA	NA	NA	0
HFX_1194	HVO_1183	Hmed_chr	1132172	384	0.598958	Hvol_chr	1077208	444	0.671171	461.043	399.016	332.808	258.947	182.436	117.155	102.957	188.929	0.825348	-0.689427	0	NA	NA	NA	0
HFX_1573	HVO_1510	Hmed_chr	1489778	1047	0.65616	Hvol_chr	1377383	1323	0.650038	348.434	360.982	362.032	447.232	575.096	512.602	235.441	2369.23	1.28844	-2.20851	1	NA	NA	NA	0
HFX_OPERON_93	HVO_OPERON_93	Hmed_chr	576670	2881	0.648386	Hvol_chr	571177	3309	0.731943	348.223	368.74	177.084	222.032	91.2534	99.2348	154.327	206.961	-0.758044	-1.06044	1	0.00022877	0	1	0
HFX_1376	HVO_2075	Hmed_chr	1298989	1086	0.546961	Hvol_chr	1930885	1251	0.548361	459.422	404.454	545.791	546.944	84.0558	50.9791	2107.18	1944.98	-4.64782	-5.25371	1	0.00022877	0	1	0
HFX_OPERON_37	HVO_OPERON_37	Hmed_chr	1257041	1044	0.582375	Hvol_chr	231538	1205	0.60249	457.35	391.372	604.684	593.421	38.6153	35.8922	54.3835	41.2773	-0.493999	-0.201679	0	NA	NA	NA	0
HFX_0171	HVO_0171	Hmed_chr	162216	648	0.662037	Hvol_chr	154782	744	0.731183	356.002	504.435	369.828	316.604	159.479	145.868	989.194	319.24	-2.63288	-1.12998	1	0.00022877	0	1	0
HFX_OPERON_275	HVO_OPERON_275	Hmed_chr	1882866	1074	0.631285	Hvol_chr	1730131	1244	0.673633	314.699	447.017	413.695	527.48	1013.13	1147.44	1493.55	1463.95	-0.559924	-0.351449	1	0.00022877	0	1	0
HFX_0366	HVO_0398	Hmed_chr	345138	252	0.630952	Hvol_chr	354646	300	0.666667	404.494	405.35	424.618	383.242	352.487	162.71	247.502	267.582	0.510132	-0.717677	1	NA	NA	NA	0
HFX_0795	HVO_0825	Hmed_chr	752698	618	0.65534	Hvol_chr	744741	603	0.719735	269.111	446.278	126.752	199.968	1018	1028.4	656.42	781.142	0.633049	0.396742	1	0.00022877	1	0	0
HFX_OPERON_36	HVO_OPERON_36	Hmed_chr	245263	1614	0.637546	Hvol_chr	229170	1902	0.678233	415.494	512.64	484.895	476.214	64.9896	55.3691	100.445	66.801	-0.628123	-0.270787	1	0.00022877	0	1	0
HFX_OPERON_383	HVO_OPERON_383	Hmed_chr	2614365	3150	0.646984	Hvol_chr	2517313	3848	0.698545	372.986	379.408	311.18	317.732	34.2106	30.0617	171.815	189.585	-2.32834	-2.65685	1	0.00022877	0	1	0
HFX_0185	HVO_0186	Hmed_chr	175645	1113	0.617251	Hvol_chr	167913	1326	0.675716	342.233	596.553	507.236	471.597	213.089	224.241	371.516	523.763	-0.801966	-1.22386	1	0.00022877	0	1	0
HFX_2772	HVO_2760	Hmed_chr	2690337	309	0.656958	Hvol_chr	2599033	366	0.685792	381.964	561.98	515.11	505.677	732.89	422.917	780.579	250.656	-0.0909482	0.754666	1	NA	NA	NA	0
HFX_0285	HVO_0299	Hmed_chr	264222	570	0.687719	Hvol_chr	266382	687	0.729258	301.185	376.335	111.254	126.536	58.3121	39.1475	25.0763	34.327	1.21747	0.189578	0	NA	NA	NA	0
HFX_1906	HVO_1798	Hmed_chr	1834755	312	0.650641	Hvol_chr	1661889	378	0.743386	412.682	523.837	269.598	333.834	109.228	47.3792	53.1248	53.0143	1.03989	-0.162127	0	NA	NA	NA	0
HFX_0395	HVO_0429	Hmed_chr	375069	432	0.55787	Hvol_chr	385608	522	0.616858	509.165	496.554	497.828	504.972	522.578	330.536	573.735	437.431	-0.134738	-0.404248	1	0.00022877	0	1	0
HFX_0271	HVO_0284	Hmed_chr	254534	324	0.626543	Hvol_chr	256281	390	0.679487	480.188	535.963	326.629	381.085	223.958	210.326	80.9611	62.6111	1.46793	1.74814	0	NA	NA	NA	0
HFX_1060	HVO_1060	Hmed_chr	1014845	795	0.621384	Hvol_chr	968419	960	0.715625	398.147	449.709	233.54	280.421	93.5767	104.685	40.9085	34.6107	1.19375	1.59677	0	NA	NA	NA	0
HFX_OPERON_121	HVO_OPERON_121	Hmed_chr	726448	1113	0.620845	Hvol_chr	722661	1355	0.697417	322.952	403.82	304.597	333.194	81.2164	56.8465	132.955	110.087	-0.711099	-0.953495	1	0.00022877	0	1	0
HFX_1125	HVO_1117	Hmed_chr	1072191	531	0.615819	Hvol_chr	1019803	642	0.691589	313.203	423.213	357.155	310.123	1188.62	1781.97	2269.43	1883.12	-0.93304	-0.0796581	1	0.0225556	0	1	0
HFX_2375	HVO_2368	Hmed_chr	2317371	339	0.60472	Hvol_chr	2233929	414	0.707729	411.465	632.776	430.772	196.43	116.148	85.2753	85.1846	45.1343	0.447298	0.917903	0	NA	NA	NA	0
HFX_OPERON_34	HVO_OPERON_34	Hmed_chr	239934	1200	0.653333	Hvol_chr	223693	1472	0.724864	353.187	366.031	356.54	281.945	133.171	143.591	89.2339	70.7255	0.577621	1.02166	1	0.00022877	1	0	0
HFX_0310	HVO_0325	Hmed_chr	293450	123	0.609756	Hvol_chr	295413	153	0.614379	479.785	581.331	333.033	421.548	864.189	153.72	179.334	85.2057	2.2687	0.851286	0	NA	NA	NA	0
HFX_2956	HVO_2964	Hmed_chr	2869350	156	0.608974	Hvol_chr	2800044	192	0.671875	550.243	589.316	902.312	817.894	166.644	156.662	164.316	92.9684	0.0202986	0.752841	0	NA	NA	NA	0
HFX_0179	HVO_0181	Hmed_chr	169765	324	0.598765	Hvol_chr	163911	402	0.661692	380.839	441.381	494.331	495.27	1881.12	1418.65	170.961	111.755	3.45985	3.6661	1	0.00022877	1	0	0
HFX_1479	HVO_1403	Hmed_chr	1395448	228	0.644737	Hvol_chr	1279029	285	0.684211	470.602	224.009	393.33	491.966	159.092	98.4857	250.515	171.298	-0.655035	-0.798522	0	NA	NA	NA	0
HFX_1903	HVO_1802	Hmed_chr	1831691	1116	0.630824	Hvol_chr	1664260	1173	0.712702	312.47	366.122	382.264	363.376	128.086	94.8839	176.708	156.576	-0.464256	-0.72263	1	0.00022877	0	1	0
HFX_2111	HVO_2012	Hmed_chr	2032415	312	0.576923	Hvol_chr	1858184	396	0.65404	567.438	523.837	591.891	453.205	217.98	375.327	2074.42	944.14	-3.25044	-1.33085	1	0.00022877	0	1	1
HFX_2423	HVO_2418	Hmed_chr	2361937	2043	0.575135	Hvol_chr	2286116	2679	0.630086	359.758	449.992	410.828	467.891	248.284	235.118	208.103	304.541	0.254696	-0.37325	1	NA	NA	NA	0
HFX_1954	HVO_1872	Hmed_chr	1878870	249	0.606426	Hvol_chr	1729602	327	0.648318	366.276	287.164	529.798	471.656	117.321	102.856	411.057	442.829	-1.80887	-2.10612	1	0.00022877	0	1	0
HFX_OPERON_286	HVO_OPERON_286	Hmed_chr	1967805	2433	0.624332	Hvol_chr	1800526	3210	0.716822	416.753	466.027	307.947	276.053	105.785	75.1762	42.502	23.1853	1.31553	1.69706	1	0.00022877	1	0	0
HFX_OPERON_241	HVO_OPERON_241	Hmed_chr	1597988	687	0.646288	Hvol_chr	1484423	906	0.662252	406.074	297.375	433.054	526.176	190.475	177.733	137.901	79.066	0.465977	1.16858	1	0.00022877	1	0	0
HFX_OPERON_270	HVO_OPERON_270	Hmed_chr	1827193	1395	0.622939	Hvol_chr	1668369	1913	0.700993	419.19	453.992	484.77	410.443	192.007	179.549	104.11	65.8752	0.88305	1.44657	1	0.00022877	1	0	0
HFX_OPERON_362	HVO_OPERON_362	Hmed_chr	2429776	2991	0.6222	Hvol_chr	2348691	4266	0.700422	371.29	416.653	315.328	315.523	169.668	145.139	108.684	128.544	0.642567	0.175171	1	0.00022877	1	0	0
HFX_2192	HVO_2152	Hmed_chr	2130733	375	0.597333	Hvol_chr	2015342	546	0.679487	529.333	599.269	382.622	395.465	403.187	370.068	62.2888	38.4776	2.69441	3.2657	1	0.00022877	1	0	0
HFX_OPERON_324	HVO_OPERON_324	Hmed_chr	2234080	843	0.568209	Hvol_chr	2103547	1264	0.656646	426.389	436.22	338.619	381.585	85.1373	57.7221	116.449	96.0361	-0.451841	-0.734453	1	0.00022877	0	1	0
HFX_0392	HVO_0426	Hmed_chr	373201	318	0.644654	Hvol_chr	383511	483	0.726708	455.507	449.709	358.683	365.766	538.17	375.322	82.935	59.6216	2.69801	2.65422	1	0.00022877	1	0	0
HFX_OPERON_311	HVO_OPERON_311	Hmed_chr	2172869	1011	0.633037	Hvol_chr	2039493	1532	0.743473	366.148	424.354	156.321	172.06	577.594	600.006	300.984	239.355	0.940369	1.32582	1	0.00022877	1	0	0
HFX_OPERON_418	HVO_OPERON_418	Hmed_chr	2813163	921	0.65798	Hvol_chr	2740705	1450	0.71931	314.552	343.821	312.753	377.118	76.5121	59.4166	232.708	182.05	-1.60476	-1.61539	1	0.00022877	0	1	0
HFX_OPERON_33	HVO_OPERON_33	Hmed_chr	229579	1417	0.654905	Hvol_chr	213507	2305	0.708026	340.747	490.196	342.642	354.024	623.559	522.433	207.441	395.329	1.58782	0.402193	1	0.00022877	1	0	0
HFX_1985	HVO_1894	Hmed_chr	1906558	171	0.596491	Hvol_chr	1745062	279	0.666667	407.855	477.886	511.367	633.208	1111.26	629.523	1364.16	881.798	-0.295816	-0.48619	1	0.00022877	0	1	0
HFX_OPERON_231	HVO_OPERON_231	Hmed_chr	1522481	1539	0.617934	Hvol_chr	1409871	2601	0.662438	407.855	365.052	391.804	462.516	938.824	952.361	761.094	443.5	0.30278	1.10257	1	0.00022877	1	0	0
HFX_0872	HVO_0897	Hmed_chr	831460	360	0.555556	Hvol_chr	815984	609	0.651888	551.389	510.741	359.775	391.392	121.561	152.268	47.29	35.0735	1.36207	2.11816	0	NA	NA	NA	0
HFX_OPERON_268	HVO_OPERON_268	Hmed_chr	1848683	165	0.630303	Hvol_chr	1651680	299	0.658863	585.258	619.08	494.204	393.902	1816.87	999.977	850.853	1605.05	1.09448	-0.68265	1	NA	NA	NA	0
HFX_OPERON_112	HVO_OPERON_112	Hmed_chr	662460	594	0.646465	Hvol_chr	667174	1085	0.733641	352.239	343.933	154.976	186.086	37.6835	14.8632	18.7976	16.8213	1.00339	-0.178538	0	NA	NA	NA	0
HFX_OPERON_219	HVO_OPERON_219	Hmed_chr	1446754	552	0.646739	Hvol_chr	1337856	991	0.745711	281.85	388.607	118.259	158.462	100.167	80.9897	89.9574	36.7662	0.155088	1.13936	0	NA	NA	NA	0
HFX_OPERON_237	HVO_OPERON_237	Hmed_chr	1563761	1320	0.643939	Hvol_chr	1451074	2447	0.70944	251.986	278.586	272.783	351.815	80.7017	95.0234	189.155	157.21	-1.2289	-0.726339	1	0.00022877	0	1	0
HFX_2810	HVO_2799	Hmed_chr	2725248	441	0.621315	Hvol_chr	2630354	852	0.687793	498.774	486.42	400.696	483.825	52.478	33.7326	62.1656	69.0312	-0.244403	-1.03311	0	NA	NA	NA	0
HFX_OPERON_197	HVO_OPERON_197	Hmed_chr	1329293	279	0.598566	Hvol_chr	1214772	551	0.68784	365.349	292.898	314.417	269.733	179.733	145.004	138.842	72.9506	0.372406	0.991097	0	NA	NA	NA	0
HFX_OPERON_47	HVO_OPERON_47	Hmed_chr	294724	684	0.682749	Hvol_chr	296025	1400	0.696429	305.891	522.688	276.608	292.439	313.94	204.35	315.112	268.358	-0.0053782	-0.393114	1	0.905473	0	0	0
HFX_OPERON_401	HVO_OPERON_401	Hmed_chr	1028500	975	0.585641	Hvol_chr	2602293	2102	0.695528	297.131	366.686	390.277	393.55	109.173	60.5332	66.0017	64.4763	0.726042	-0.0910426	1	NA	NA	NA	0
HFX_OPERON_207	HVO_OPERON_207	Hmed_chr	1370921	327	0.59633	Hvol_chr	1255092	763	0.688073	557.815	562.284	320.55	378.55	323.296	220.199	637.619	356.195	-0.979838	-0.693859	1	0.00022877	0	1	0
HFX_OPERON_18	HVO_OPERON_18	Hmed_chr	129943	618	0.66343	Hvol_chr	114180	1626	0.708487	295.154	462.807	423.051	405.282	112.717	95.552	158.248	131.837	-0.489477	-0.464394	1	0.00022877	0	1	0
HFX_OPERON_316	HVO_OPERON_316	Hmed_chr	2198638	759	0.657444	Hvol_chr	2062859	2810	0.707117	409.963	444.123	275.624	308.363	177.449	95.8979	72.8049	65.1229	1.28529	0.558334	1	0.00022877	1	0	0
HFX_0372	HVO_0405	Hmed_chr	351125	333	0.624625	Hvol_chr	359447	1974	0.707194	289.993	429.452	224.57	284.114	580.701	342.085	239.426	223.828	1.27822	0.611967	1	0.00022877	1	0	0
HFX_2937	HVO_2944	Hmed_chr	2844374	222	0.612613	Hvol_chr	2774371	1329	0.68623	652.484	460.127	552.099	495.853	156.779	207.222	90.9357	91.49	0.785813	1.17949	1	0.00022877	1	0	0
HFX_OPERON_134	HVO_OPERON_134	Hmed_chr	832506	237	0.578059	Hvol_chr	817082	5849	0.663019	362.185	646.507	284.869	336.083	170.729	98.7017	32.2736	28.8977	2.40328	1.77212	1	0.00022877	1	0	0
